# Supplementary material for: Genome-Wide Signal Selection Analysis Revealing Genes Potentially Related to Sheep-Milk-Production Traits
Source: Animals (Basel). 2023 May 16;13(10):1654. doi: 10.3390/ani13101654 (PMC10215608; doi:10.3390/ani13101654)
Supplement: Supplementary file 1 [file animals-13-01654-s001.zip]

Archive with 5 entries (5 files):
- DataS1-Selection candidates by Overlapping Fst,ZHp anda+a- analysis.xlsx
- DataS2-GO and KEGG pathway enriched by detecting genes.xlsx
- DataS3-CT values of target gene and reference gene.xlsx
- DataS4 -Milk production of ewes in 2022.xlsx
- DataS5-Estimate value of experiment ewes from BLUPf90.xlsx
