# Supplementary material for: Genome-Wide Signal Selection Analysis Revealing Genes Potentially Related to Sheep-Milk-Production Traits
Source: Animals (Basel). 2023 May 16;13(10):1654. doi: 10.3390/ani13101654 (PMC10215608; doi:10.3390/ani13101654)
Supplement: Supplementary file 1 [file animals-13-01654-s001.zip › DataS1-Selection candidates by Overlapping Fst,ZHp anda+a- analysis.xlsx]

## Sheet: DataS1-Selection candidates by 
Selection total genes annotated by Fst, ZHp and θπ overlapping regions and their signal values
chr	start	end	genes	Fst	ZHp	θπ
chr1	99510001	99610000	CTSS,CTSK,ARNT	0.267948	2.1804	2.08316
chr1	38760001	38860000	ROR1	0.217802	2.08898	2.06835
chr24	38760001	38860000	SLC29A4,TNRC18	0.217802	2.08898	2.06835
chr1	38790001	38890000	ROR1	0.203351	2.17287	2.23559
chr1	99540001	99640000	CTSK,ARNT	0.205511	2.34815	2.057
chr1	38730001	38830000	LOC105613099,ROR1	0.204254	1.82744	1.85446
chr1	251280001	251380000	LOC105604314	0.183559	2.16065	1.73581
chr1	38820001	38920000	ROR1	0.180881	1.91696	1.99026
chr1	110850001	110950000	HSPA6,LOC101106730,FCGR3A	0.167716	2.09486	2.33346
chr3	110850001	110950000	KCNC2	0.167716	2.09486	2.33346
chr13	27270001	27370000	LOC105607883,FRMD4A,PRPF18	0.166393	2.23509	2.18435
chr1	27270001	27370000	PODN,SLC1A7	0.166393	2.23509	2.18435
chr1	54330001	54430000	IFI44L,IFI44	0.16493	2.18699	2.93162
chr9	25380001	25480000	LOC106990507	0.210604	0.565603	2.08371
chr16	25380001	25480000	NDUFS4	0.210604	0.565603	2.08371
chr3	13950001	14050000	LOC105612757	0.188314	1.37425	1.6257
chr9	25410001	25510000	LOC106990507	0.235736	0.517378	2.00825
chr26	25410001	25510000	GSR,GTF2E2,SMIM18	0.235736	0.517378	2.00825
chr1	99570001	99670000	ARNT,SETDB1	0.166064	2.02845	1.92937
chr20	50670001	50770000	EXOC2	0.192616	1.19841	1.4958
chr26	25470001	25570000	LOC101114673,GSR,UBXN8	0.170877	1.11668	2.53131
chr1	110880001	110980000	HSPA6,FCGR3A	0.165514	1.77311	2.00949
chr1	54270001	54370000	IFI44L,PTGFR	0.191859	1.1203	1.49514
chr3	110880001	110980000	CAPS2,KCNC2	0.165514	1.77311	2.00949
chr1	38880001	38980000	ROR1	0.163096	1.84008	1.80174
chr4	69930001	70030000	LOC101107436	0.176526	1.48543	1.48086
chr1	105480001	105580000	ETV3L,ETV3	0.164941	1.78871	1.72402
chr4	92550001	92650000	IMPDH1,RBM28,PRRT4	0.186583	0.850543	1.5363
chr3	13920001	14020000	DAB2IP	0.165354	1.53686	1.79314
chr6	13920001	14020000	LOC105610295	0.165354	1.53686	1.79314
chr1	11160001	11260000	LOC105603155	0.154423	1.93454	2.16797
chr2	143910001	144010000	GRB14	0.18384	1.00099	1.3529
chr1	26400001	26500000	LOC105609509,ORC1,ZFYVE9,CC2D1B	0.167279	1.25731	1.75562
chr26	25560001	25660000	LOC101114673,PPP2CB,TEX15	0.180971	0.876887	1.49129
chr1	103950001	104050000	RUSC1-AS1,RUSC1,FDPS,ASH1L	0.169761	1.30101	1.59824
chr1	251310001	251410000	LOC105604314	0.161471	1.99205	1.58445
chr1	121680001	121780000	LOC105609276,HUNK	0.160576	1.72357	1.74653
chr1	122490001	122590000	TIAM1	0.152679	1.92222	2.23939
chr8	53520001	53620000	PTPRK	0.206822	0.678581	1.30961
chr3	81450001	81550000	LOC106990757,LOC101115694,EML4	0.177959	0.873399	1.49231
chr1	38910001	39010000	ROR1	0.157464	1.77859	1.77208
chr4	69900001	70000000	MIR148A,LOC101107436	0.165764	1.43799	1.50659
chr20	7650001	7750000	PHF1,CUTA,ZBTB9,KIFC1,SYNGAP1,LOC105603654	0.186674	0.732367	1.3117
chr1	54300001	54400000	IFI44L,PTGFR	0.148148	1.92137	2.31055
chr1	38850001	38950000	ROR1	0.155757	1.70566	1.75757
chr3	68190001	68290000	PNPT1,PPP4R3B,CFAP36,LOC105613776	0.176087	0.850791	1.3554
chr13	27240001	27340000	LOC105607883,FRMD4A,PRPF18	0.151058	1.94848	1.85002
chr13	27300001	27400000	LOC105607883,FRMD4A,PRPF18	0.160452	1.39977	1.62958
chr1	27240001	27340000	PODN,SLC1A7	0.151058	1.94848	1.85002
chr1	27300001	27400000	PODN,SLC1A7	0.160452	1.39977	1.62958
chr1	110820001	110920000	HSPA6,LOC101106730,FCGR3A	0.146747	1.92273	2.15709
chr16	71520001	71620000	CLPTM1L,SLC6A3,TERT,LOC106991652	0.226638	0.626288	1.16736
chr1	104010001	104110000	ASH1L	0.161659	1.24863	1.55397
chr20	50100001	50200000	GMDS	0.197933	0.768818	1.18214
chr20	50130001	50230000	GMDS	0.184982	0.801868	1.22091
chr24	41220001	41320000	TMEM184A,MAFK,INTS1,LOC105604880	0.197688	0.692985	1.1882
chr19	41220001	41320000	FHIT	0.197688	0.692985	1.1882
chr8	53550001	53650000	LOC105615883,PTPRK	0.174814	0.719337	1.36118
chr21	49410001	49510000	HRAS,LOC106991826,RNH1,PTDSS2,LRRC56	0.194499	0.526762	1.29704
chr4	69870001	69970000	MIR148A,LOC101107436	0.166928	1.15082	1.30738
chr3	81480001	81580000	LOC101115694,EML4	0.162231	0.971382	1.54637
chr19	300001	400000	VOPP1	0.177846	0.596475	1.34835
chr21	49380001	49480000	LMNTD2,HRAS,LOC106991826,PHRF1,RASSF7,RNH1,PTDSS2,LRRC56	0.240072	0.411459	1.21075
chr1	110910001	111010000	FCGR3A,FCGR2B	0.152722	1.53484	1.67358
chr13	48300001	48400000	BMP2	0.163339	0.933623	1.36751
chr19	330001	430000	VOPP1	0.192323	0.439108	1.30953
chr11	21330001	21430000	ABR	0.163577	0.947617	1.32061
chr2	87210001	87310000	DENND4C	0.158291	0.985261	1.42472
chr1	114690001	114790000	PBX1	0.152348	1.49713	1.50021
chr3	147240001	147340000	C3H12orf40,SLC2A13	0.208646	0.452111	1.18292
chr26	25530001	25630000	LOC101114673,UBXN8,PPP2CB,TEX15	0.143749	1.3153	2.09468
chr18	68160001	68260000	LOC101106466,LOC105603284,LOC105603285	0.177073	0.680649	1.19737
chr1	25530001	25630000	EPS15	0.143749	1.3153	2.09468
chr1	103980001	104080000	ASH1L	0.149489	1.35619	1.62945
chr3	68160001	68260000	PNPT1,PPP4R3B,LOC105613776	0.177073	0.680649	1.19737
chr4	69810001	69910000	MIR148A	0.176617	0.811199	1.14415
chr5	103890001	103990000	EFNA5	0.182907	0.810085	1.10437
chr13	27210001	27310000	PRPF18	0.157293	1.09098	1.29754
chr2	234480001	234580000	KPNA6,TMEM39B,KHDRBS1	0.158248	0.778786	1.35737
chr17	64950001	65050000	CRYBB3,KIAA1671,CRYBB2	0.329503	0.303244	1.15624
chr14	48660001	48760000	CNTD2,AKT2,LOC106991605,C14H19orf47,PLD3	0.190348	0.495102	1.15147
chr1	11190001	11290000	LOC105603155	0.140148	1.65517	1.84341
chr4	69840001	69940000	MIR148A	0.180301	0.792053	1.10227
chr3	147000001	147100000	SLC2A13	0.156528	0.842649	1.34933
chr2	8880001	8980000	TNFSF15	0.157637	0.779873	1.32874
chr3	81420001	81520000	LOC106990757,LOC101115694,KCNG3	0.156005	0.802305	1.39327
chr5	48390001	48490000	NRG2	0.16097	0.652241	1.33266
chr19	51600001	51700000	SC5,LOC105603552,CDC25A,MAP4	0.212675	0.44609	1.09644
chr3	147030001	147130000	SLC2A13	0.151005	0.946047	1.39976
chr6	17250001	17350000	LOC101120834,LEF1,HADH	0.159888	0.764226	1.23252
chr6	17190001	17290000	LEF1,HADH	0.151286	0.980045	1.31165
chr1	121650001	121750000	HUNK	0.143029	1.33635	1.54315
chr8	53490001	53590000	PTPRK	0.203453	0.346178	1.15019
chr2	234510001	234610000	TMEM39B,KHDRBS1	0.156268	0.688511	1.33291
chr11	43350001	43450000	ATXN7L3,ASB16,TMUB2,LOC105612015,SLC4A1,UBTF	0.221813	0.369984	1.0939
chr1	110790001	110890000	HSPA6,LOC101106730	0.135304	1.69936	1.9555
chr17	64980001	65080000	CRYBB3,KIAA1671,CRYBB2	0.270715	0.339578	1.08528
chr19	1260001	1360000	LOC101102183	0.183194	0.471817	1.13698
chr26	25500001	25600000	LOC101114673,GSR,UBXN8,PPP2CB	0.136177	1.19203	2.48328
chr3	13890001	13990000	DAB2IP	0.134955	1.62263	1.92045
chr19	49680001	49780000	CISH,HEMK1,C19H3orf18,MAPKAPK3	0.201111	0.500858	1.06467
chr4	69960001	70060000	LOC101107436	0.144429	1.17552	1.41617
chr1	13890001	13990000	LOC105604051,PABPC4,BMP8A	0.134955	1.62263	1.92045
chr6	17220001	17320000	LEF1,HADH	0.150726	0.916407	1.30234
chr10	13890001	13990000	ENOX1	0.134955	1.62263	1.92045
chr1	121620001	121720000	HUNK	0.139934	1.36862	1.57056
chr11	7620001	7720000	LOC105612366,MSI2	0.146588	0.851735	1.45068
chr7	65550001	65650000	PELI2	0.169629	0.519042	1.16149
chr19	1230001	1330000	LOC101102183	0.175906	0.499699	1.13234
chr1	900001	1000000	GPR35,CAPN10,ANKMY1	0.133603	1.7168	1.79903
chr23	37890001	37990000	LOC105604469,DLGAP1	0.163664	0.636866	1.14623
chr16	71490001	71590000	CLPTM1L,LPCAT1,SLC6A3,LOC106991652	0.238815	0.348429	1.06305
chr25	24780001	24880000	CCAR1	0.184768	0.236961	1.29066
chr1	17550001	17650000	LOC101105621,LOC101108434,FAM183A,EBNA1BP2,CFAP57	0.135707	1.66841	1.59011
chr5	48510001	48610000	NRG2	0.157148	0.510652	1.31232
chr19	51570001	51670000	CATHL3,BAC5,LOC101120785,SC5,LOC105603552,CDC25A	0.208968	0.389469	1.06566
chr16	71550001	71650000	CLPTM1L,SLC6A3,TERT,LOC106991652	0.272639	0.330971	1.05829
chr19	360001	460000	VOPP1	0.169445	0.304052	1.33684
chr12	68640001	68740000	ANGEL2,LOC105607663,FLVCR1,VASH2	0.169738	0.583291	1.09964
chr1	236550001	236650000	TM4SF4	0.135922	1.34331	1.72967
chr21	9480001	9580000	DLG2	0.147918	0.779372	1.31106
chr3	81510001	81610000	EML4	0.138176	0.976897	1.57323
chr1	122430001	122530000	TIAM1	0.131085	1.59794	1.86088
chr1	112800001	112900000	RGS5	0.129426	1.68335	1.98009
chr2	143880001	143980000	GRB14	0.16584	0.54747	1.12478
chr2	174960001	175060000	TMEM163	0.142801	0.817626	1.35134
chr11	51960001	52060000	LOC105616411	0.211826	0.323688	1.06582
chr21	9420001	9520000	DLG2	0.176045	0.482208	1.0848
chr11	13350001	13450000	DUSP14,SYNRG	0.18003	0.421294	1.09377
chr5	48420001	48520000	NRG2	0.156452	0.515161	1.22655
chr1	112740001	112840000	RGS5	0.128116	1.61558	1.93831
chr3	4980001	5080000	RAPGEF1	0.153195	0.53004	1.26667
chr18	67920001	68020000	C18H14orf79,CEP170B,PLD4,AHNAK2	0.190125	0.281909	1.11564
chr6	5880001	5980000	PDE5A	0.169962	0.363498	1.15554
chr11	13290001	13390000	TADA2A,DUSP14,SYNRG	0.152608	0.550003	1.23632
chr1	112770001	112870000	RGS5	0.124107	1.72317	2.1242
chr1	122520001	122620000	TIAM1	0.129372	1.4544	1.77093
chr4	52110001	52210000	TES,TFEC	0.141182	0.923428	1.282
chr19	7110001	7210000	LOC105603356,TRIM71,CCR4	0.197011	0.358544	1.05049
chr19	1290001	1390000	LOC101102183,NEK10	0.160409	0.503539	1.14748
chr16	71460001	71560000	LPCAT1,SLC6A3	0.226724	0.335186	1.0232
chr1	7200001	7300000	USP40,DGKD	0.124136	1.78995	1.85275
chr5	68700001	68800000	ADRA1B	0.138488	0.828768	1.34422
chr15	63240001	63340000	LOC105602349,EHF	0.255522	0.247558	1.04236
chr19	2550001	2650000	CMC1	0.154927	0.659581	1.12789
chr17	6120001	6220000	FAM160A1	0.137032	0.984603	1.3183
chr18	40140001	40240000	G2E3,SCFD1	0.135516	1.11975	1.37487
chr11	51930001	52030000	LOC105616411	0.200369	0.285128	1.05003
chr11	43320001	43420000	ATXN7L3,C11H17orf53,LOC105616385,ASB16,TMUB2,LOC105612015,UBTF	0.199902	0.281916	1.05098
chr19	2580001	2680000	AZI2,CMC1	0.143674	0.730467	1.20531
chr8	47880001	47980000	RRAGD,UBE2J1,GABRR2	0.195317	0.206698	1.09657
chr19	47880001	47980000	SFMBT1	0.195317	0.206698	1.09657
chr11	13320001	13420000	DUSP14,SYNRG	0.161252	0.46306	1.10615
chr5	62670001	62770000	FAM114A2	0.149737	0.548045	1.17126
chr5	60390001	60490000	ATOX1,G3BP1,GLRA1	0.175357	0.347648	1.08077
chr1	186510001	186610000	KALRN	0.128309	1.30426	1.54903
chr21	49440001	49540000	LOC106991826,SIGIRR,RNH1,PTDSS2,ANO9	0.131806	0.814647	1.61274
chr11	25950001	26050000	INCA1,SPAG7,PFN1,RNF167,GP1BA,KIF1C,CAMTA2,ENO3,SLC25A11	0.157328	0.49023	1.11944
chr19	2520001	2620000	CMC1	0.145186	0.702481	1.16372
chr17	67440001	67540000	LOC106991712,TTC28	0.171491	0.338278	1.0877
chr17	6090001	6190000	FAM160A1	0.137356	0.850205	1.24991
chr8	47910001	48010000	UBE2J1,GABRR1,GABRR2	0.189148	0.221985	1.0814
chr19	1320001	1420000	NEK10	0.138799	0.705801	1.27247
chr21	9450001	9550000	DLG2	0.150632	0.530475	1.13469
chr17	43710001	43810000	ZNF891,LOC101111229,LOC101110269,LOC101114390	0.134389	0.751249	1.39826
chr1	122460001	122560000	TIAM1	0.122771	1.41206	1.68911
chr16	71400001	71500000	LPCAT1	0.218902	0.213305	1.02677
chr16	71580001	71680000	CLPTM1L,TERT	0.182747	0.279244	1.0562
chr11	43290001	43390000	ATXN7L3,LOC105616384,C11H17orf53,LOC105616385,ASB16,TMUB2,UBTF	0.166812	0.353085	1.0829
chr11	45330001	45430000	LOC106991433,LOC101121024,LOC106991403,LOC106991402,KANSL1	0.185135	0.294203	1.04041
chr1	63420001	63520000	LOC105609233,LOC106990847,HS2ST1	0.117995	1.92145	1.6814
chr16	18000001	18100000	ZSWIM6	0.143396	0.37145	1.3896
chr18	6060001	6160000	MEF2A	0.13734	0.827758	1.19344
chr1	120330001	120430000	IL10RB,IFNAR2	0.117634	1.70445	1.81093
chr17	6060001	6160000	FAM160A1	0.13734	0.827758	1.19344
chr26	25440001	25540000	GSR,UBXN8,GTF2E2	0.219141	0.05961	1.09289
chr20	17970001	18070000	CCNI2	0.137857	0.517746	1.29655
chr3	5040001	5140000	RAPGEF1	0.144914	0.384695	1.27063
chr16	17970001	18070000	ZSWIM6	0.137857	0.517746	1.29655
chr1	7230001	7330000	USP40,DGKD	0.112581	1.94584	1.90013
chr12	55920001	56020000	PAPPA2	0.173686	0.233742	1.08154
chr4	52080001	52180000	TES	0.161364	0.412934	1.06126
chr1	185010001	185110000	KPNA1,LOC105602228,DTX3L,PARP9	0.114702	1.96096	1.63215
chr24	41190001	41290000	PSMG3,TMEM184A,MAFK,INTS1,LOC105604880	0.18873	0.351836	0.988825
chr21	49350001	49450000	IRF7,LMNTD2,HRAS,LOC106991826,CDHR5,PHRF1,RASSF7,LRRC56	0.258207	0.105971	1.0299
chr23	37920001	38020000	LOC105604469,DLGAP1	0.146861	0.502396	1.12024
chr1	17580001	17680000	FAM183A,EBNA1BP2,CFAP57	0.119537	1.48485	1.50676
chr24	15660001	15760000	XYLT1	0.123289	1.06504	1.45635
chr1	185040001	185140000	LOC101114575,KPNA1,LOC105602228,DTX3L,PARP14,PARP9	0.112356	2.0544	1.65453
chr6	17490001	17590000	PAPSS1	0.157997	0.453979	1.04877
chr1	236520001	236620000	TM4SF4,WWTR1	0.121163	1.09476	1.55303
chr12	34200001	34300000	XCL1,LOC101122122,LOC105606490,LOC105606489	0.138334	0.572085	1.16291
chr2	87240001	87340000	LOC105608259,RPS6,DENND4C	0.123967	0.907239	1.41663
chr11	45360001	45460000	LOC106991433,LOC106991403,KANSL1	0.154001	0.365634	1.09423
chr16	70680001	70780000	SLC9A3	0.189274	0.185216	1.03606
chr18	40110001	40210000	G2E3,SCFD1	0.131221	0.7965	1.20584
chr2	10800001	10900000	SLC46A2,SNX30	0.111628	1.38273	2.02443
chr1	10800001	10900000	MAP7D1,THRAP3	0.111628	1.38273	2.02443
chr17	43740001	43840000	ZNF891,LOC101111229,LOC101114390	0.161316	0.30706	1.07027
chr14	48630001	48730000	TTC9B,MAP3K10,CNTD2,AKT2,LOC106991605,C14H19orf47,LOC105608813	0.186739	0.201926	1.02535
chr2	14700001	14800000	LOC105606800	0.150125	0.328262	1.13858
chr25	14700001	14800000	FAM13C,PHYHIPL	0.150125	0.328262	1.13858
chr17	67410001	67510000	TTC28	0.183522	0.29067	0.98718
chr8	47940001	48040000	GABRR1,GABRR2	0.207577	0.075881	1.04661
chr19	47940001	48040000	LOC101108428,LOC105603522,SFMBT1	0.207577	0.075881	1.04661
chr3	9120001	9220000	ZBTB43	0.183948	0.182881	1.02836
chr3	5010001	5110000	RAPGEF1	0.133974	0.47282	1.3037
chr4	97350001	97450000	EXOC4	0.119607	1.08539	1.45318
chr11	43140001	43240000	PPY,LOC101114885,NAGS,TMEM101,MPP2,PYY	0.134889	0.5704	1.18764
chr17	5010001	5110000	FBXW7	0.133974	0.47282	1.3037
chr13	27330001	27430000	LOC105607883,FRMD4A	0.125382	0.863032	1.25721
chr11	51990001	52090000	LOC105616411	0.204239	0.160714	0.99392
chr5	60360001	60460000	ATOX1,G3BP1	0.145022	0.398857	1.11978
chr17	43770001	43870000	ZNF891,LOC101111229,LOC101114390	0.156024	0.284863	1.08375
chr1	38940001	39040000	ROR1	0.11104	1.4824	1.67704
chr5	62730001	62830000	MFAP3,FAM114A2	0.188207	0.23603	0.980788
chr18	30090001	30190000	UBE2Q2	0.153893	0.270618	1.09624
chr3	121770001	121870000	NTS,RASSF9	0.245473	0.154642	0.968145
chr17	71310001	71410000	SDF2L1,YDJC,LOC101116768,PPIL2,CCDC116,UBE2L3,YPEL1	0.129878	0.629841	1.20367
chr17	34680001	34780000	LOC105602804,IL21	0.177975	0.210319	1.01351
chr5	14850001	14950000	LOC105615219,ACTL9,LOC101105330,LOC105609450,LOC101106326,LOC105609451	0.129918	0.670564	1.19389
chr11	43230001	43330000	NAGS,TMEM101,G6PC3,HDAC5,LOC105616384,LSM12	0.161005	0.269712	1.055
chr12	78390001	78490000	LOC105616627,LOC101111382,CSRP1	0.128721	0.706641	1.19509
chr24	14850001	14950000	LOC105604681	0.129918	0.670564	1.19389
chr24	13410001	13510000	PARN	0.2177	0.11452	0.993015
chr19	56010001	56110000	RHO,PLXND1,LOC101122984	0.1664	0.197268	1.05971
chr23	37860001	37960000	LOC105604469,DLGAP1	0.14578	0.413165	1.08275
chr1	10830001	10930000	SH3D21,THRAP3	0.104792	1.45069	2.06066
chr24	37860001	37960000	ANKRD61,PMS2,EIF2AK1,USP42,AIMP2	0.14578	0.413165	1.08275
chr8	52170001	52270000	CEP162	0.122273	0.857405	1.27587
chr19	28290001	28390000	PDZRN3	0.136928	0.352964	1.22851
chr5	48540001	48640000	PURA,IGIP,NRG2	0.181732	0.120107	1.03968
chr3	147060001	147160000	SLC2A13	0.132154	0.520676	1.19547
chr3	146970001	147070000	SLC2A13	0.125956	0.69206	1.25918
chr17	67470001	67570000	LOC106991712,TTC28	0.16311	0.260277	1.03038
chr1	63450001	63550000	LOC105609233,LOC106990847,HS2ST1	0.109961	1.60296	1.50364
chr17	71340001	71440000	SDF2L1,YDJC,LOC101116768,HIC2,TMEM191C,CCDC116,UBE2L3,PI4KA	0.129878	0.550684	1.20155
chr5	48480001	48580000	NRG2	0.136268	0.369674	1.21421
chr16	71340001	71440000	LOC106991673	0.129878	0.550684	1.20155
chr1	112710001	112810000	LOC105605671,RGS5	0.109406	1.24135	1.72968
chr15	63270001	63370000	LOC105602349,EHF	0.263109	0.0390037	0.991638
chr11	43260001	43360000	G6PC3,HDAC5,LOC105616384,C11H17orf53,LOC105616385,ASB16,LSM12	0.136817	0.465654	1.13046
chr24	41160001	41260000	PSMG3,TMEM184A,MAFK,INTS1	0.18873	0.258622	0.955721
chr17	6690001	6790000	LRBA	0.196276	0.132014	0.993143
chr1	76350001	76450000	AGL,SLC35A3,LOC105615079	0.106683	1.50375	1.63004
chr16	59310001	59410000	DNAH5	0.134916	0.479164	1.14797
chr7	80340001	80440000	RGS6	0.130168	0.47041	1.22578
chr6	25110001	25210000	LOC106991232,C6H4orf17,LOC101111713	0.146404	0.263516	1.12041
chr2	25110001	25210000	LOC105606997	0.146404	0.263516	1.12041
chr24	14880001	14980000	LOC105604681	0.123557	0.731921	1.20233
chr5	14880001	14980000	ACTL9,LOC101105330,LOC105609450,LOC101106326,LOC105609451	0.123557	0.731921	1.20233
chr11	13260001	13360000	TADA2A,DUSP14,LOC105616296	0.13615	0.405805	1.152
chr19	28260001	28360000	PDZRN3	0.133583	0.371509	1.20613
chr17	44520001	44620000	DDX51,LOC105602988,NOC4L,EP400	0.15692	0.208261	1.06269
chr1	125130001	125230000	CCT8,USP16,LTN1,RWDD2B	0.10833	1.19089	1.5073
chr3	81390001	81490000	LOC106990757,KCNG3	0.152006	0.212678	1.08434
chr24	13380001	13480000	PARN	0.207414	0.15222	0.950187
chr9	44070001	44170000	ARFGEF1	0.190354	0.134543	0.974689
chr11	13380001	13480000	DDX52,SYNRG	0.207414	0.15222	0.950187
chr21	44070001	44170000	LOC105604120,C21H11orf86,PC	0.190354	0.134543	0.974689
chr2	10770001	10870000	SLC46A2,SNX30	0.107937	0.934749	1.59786
chr5	68730001	68830000	ADRA1B	0.127464	0.478547	1.20353
chr3	68130001	68230000	PNPT1,LOC105613776	0.164742	0.181846	1.02596
chr4	92580001	92680000	IMPDH1,RBM28,PRRT4	0.120171	0.588548	1.30361
chr3	9150001	9250000	ZBTB43	0.144	0.300843	1.08398
chr4	97320001	97420000	LOC106991100,EXOC4	0.127005	0.511855	1.19614
chr17	44550001	44650000	DDX51,NOC4L,EP400	0.169549	0.134331	1.01656
chr1	4590001	4690000	IQCA1	0.105628	1.31383	1.50474
chr19	49650001	49750000	CISH,HEMK1,MAPKAPK3	0.153521	0.336557	1.00263
chr12	59250001	59350000	LOC105608224,CEP350,QSOX1	0.183603	0.113267	0.985525
chr16	71430001	71530000	LPCAT1,SLC6A3	0.198203	0.123857	0.957087
chr2	106500001	106600000	GALNTL6	0.120604	0.59191	1.22138
chr6	17160001	17260000	LEF1	0.129624	0.537026	1.10109
chr4	69690001	69790000	HNRNPA2B1,NFE2L3	0.126463	0.59303	1.12281
chr17	53850001	53950000	VPS29,ANAPC7,ARPC3,GPN3,FAM216A,RAD9B	0.199938	0.099539	0.961584
chr6	17460001	17560000	LOC105609762,PAPSS1	0.197545	0.100731	0.962294
chr23	480001	580000	TXNL4A,HSBP1L1,KCNG2,PQLC1	0.125598	0.390375	1.28451
chr4	106080001	106180000	TMEM139,CASP2,CLCN1,FAM131B	0.18037	0.128021	0.975455
chr21	44130001	44230000	LOC105604120,C21H11orf86,RHOD,SYT12	0.169274	0.205257	0.974185
chr5	48360001	48460000	NRG2	0.117373	0.555353	1.27936
chr17	44130001	44230000	P2RX2,LOC101116937,POLE,LRCOL1,LOC106991702	0.169274	0.205257	0.974185
chr8	48360001	48460000	RNGTT	0.117373	0.555353	1.27936
chr19	51630001	51730000	LOC105603552,CDC25A,MAP4	0.162667	0.173085	1.01272
chr17	65010001	65110000	ADRBK2,CRYBB2	0.213165	0.051346	0.952805
chr15	43440001	43540000	STK33	0.111331	0.753107	1.31964
chr9	49860001	49960000	UBE2W,TCEB1,LY96,TMEM70	0.178549	0.110687	0.978079
chr11	45300001	45400000	LOC106991433,LOC101121024,LOC106991403,LOC106991402,KANSL1	0.161517	0.199289	1.00105
chr20	49860001	49960000	GMDS	0.178549	0.110687	0.978079
chr16	29100001	29200000	HCN1	0.147668	0.318955	1.01584
chr20	29100001	29200000	GPX5,LOC101123333,GPX6,ZSCAN23,ZBED9	0.147668	0.318955	1.01584
chr25	29340001	29440000	MYOZ1,SYNPO2L,SEC24C,FUT11	0.149365	0.210152	1.04695
chr11	55200001	55300000	NT5C,NUP85,SUMO2,HN1,ARMC7,SLC16A5	0.125026	0.639179	1.0942
chr7	21030001	21130000	ZFHX2,NGDN,LOC101120580,MYH7	0.186086	-0.057434	1.01233
chr21	47760001	47860000	PHLDA2,NAP1L4,SLC22A18	0.144509	0.231689	1.06463
chr11	13230001	13330000	TADA2A,ACACA,LOC105616296,C11H17orf78	0.136291	0.40523	1.05835
chr11	45390001	45490000	KANSL1	0.120467	0.553355	1.16501
chr24	13230001	13330000	LOC105604676,PARN	0.136291	0.40523	1.05835
chr6	17280001	17380000	LOC101120834,LOC105609763,SGMS2,HADH	0.176002	0.191144	0.947313
chr17	6720001	6820000	LRBA	0.138917	0.306533	1.0656
chr19	41250001	41350000	FHIT	0.122719	0.549732	1.13634
chr17	44580001	44680000	DDX51,NOC4L,EP400	0.16286	0.107319	1.02167
chr4	106020001	106120000	LOC105612480,LOC105612485,GSTK1,TMEM139,CASP2,CLCN1	0.126524	0.46974	1.12443
chr5	48570001	48670000	PURA,IGIP	0.190481	-0.020304	0.979901
chr6	31620001	31720000	GRID2	0.127982	0.427267	1.12038
chr16	26160001	26260000	ITGA1	0.157777	0.173506	1.00557
chr16	59340001	59440000	DNAH5	0.13098	0.353788	1.11283
chr3	9090001	9190000	ZBTB34,ZBTB43	0.20084	-0.023374	0.96555
chr10	13860001	13960000	ENOX1	0.117814	0.524283	1.18566
chr17	64020001	64120000	ISCU,LOC105602922,FICD,SART3	0.131265	0.414756	1.0748
chr4	106050001	106150000	GSTK1,TMEM139,CASP2,CLCN1,FAM131B	0.148375	0.277065	0.995217
chr11	49830001	49930000	GPS1,FASN,DUS1L,CCDC57	0.126568	0.46124	1.10056
chr2	159510001	159610000	KIF5C	0.114394	0.682122	1.17089
chr15	63300001	63400000	LOC105602349,EHF	0.225706	-0.073847	0.949525
chr12	59280001	59380000	LOC105608224,CEP350,QSOX1	0.157084	0.147694	1.00107
chr2	106530001	106630000	GALNTL6	0.123808	0.403111	1.14254
chr6	17430001	17530000	LOC105609762	0.188092	0.062903	0.941653
chr21	16950001	17050000	LOC105604004,NARS2	0.206587	-0.121758	0.968987
chr5	62700001	62800000	MFAP3,FAM114A2	0.114055	0.584053	1.15491
chr7	21000001	21100000	ZFHX2,NGDN,MYH7	0.220217	-0.135968	0.959215
chr24	33240001	33340000	LOC105604867	0.180952	0.061421	0.949738
chr2	106560001	106660000	GALNTL6	0.11279	0.507638	1.20898
chr18	63990001	64090000	BEGAIN,WDR25	0.147754	0.247166	0.985985
chr20	17940001	18040000	CCNI2	0.124891	0.361937	1.11841
chr24	20430001	20530000	HS3ST2	0.111475	0.35309	1.48416
chr2	43170001	43270000	SFTPC,LGI3,PHYHIP,BMP1,HR,REEP4	0.149952	0.184002	1.00211
chr17	63990001	64090000	ISCU,LOC105602922,FICD,SELPLG,TMEM119,SART3	0.147754	0.247166	0.985985
chr7	56610001	56710000	TRPM7	0.141373	0.112289	1.08576
chr22	24000001	24100000	CFAP58	0.19561	0.0826682	0.895944
chr2	76020001	76120000	PTPRD	0.156267	0.115458	0.994231
chr6	60780001	60880000	SLC30A9,BEND4	0.141457	0.257986	1.00939
chr4	69720001	69820000	NFE2L3	0.144421	0.21727	1.00763
chr3	90510001	90610000	LTBP1	0.107935	0.684596	1.18353
chr13	75120001	75220000	EYA2	0.158097	0.135085	0.969702
chr18	30000001	30100000	CHRNA5,CHRNB4,CHRNA3	0.140123	0.246126	1.01868
chr3	138840001	138940000	PCED1B	0.182495	-0.150418	0.990066
chr18	67950001	68050000	C18H14orf79,LOC101105444,PLD4,AHNAK2,CDCA4	0.136662	0.198703	1.0686
chr6	31650001	31750000	GRID2	0.134631	0.227284	1.0747
chr19	55980001	56080000	PLXND1,LOC101122984,TMCC1	0.132614	0.230397	1.08359
chr19	1530001	1630000	NEK10	0.142372	0.211296	1.01087
chr17	57540001	57640000	TESC,FBXW8	0.140464	0.192371	1.03103
chr3	122010001	122110000	MGAT4C	0.116093	0.434918	1.13716
chr26	6870001	6970000	LOC105605127	0.167588	0.051113	0.958813
chr6	93540001	93640000	NAA11	0.141757	0.18329	1.02633
chr18	32340001	32440000	LOC105603296,LOC105603153,C18H15orf39,LOC105603154,NEIL1,COMMD4	0.123897	0.427963	1.05898
chr17	67290001	67390000	TTC28	0.144677	0.203201	0.993574
chr18	68100001	68200000	BTBD6,LOC106991752,LOC105603285,BRF1	0.136585	0.22673	1.0382
chr21	31290001	31390000	KCNJ1,FLI1	0.1361	0.214995	1.04947
chr12	4110001	4210000	C12H1orf116,YOD1,PFKFB2,C4BPA,C4BPB	0.107592	0.506476	1.20183
chr6	31590001	31690000	GRID2	0.11505	0.485977	1.10735
chr13	15510001	15610000	PROSER2,UPF2	0.128157	0.415009	1.01906
chr2	7560001	7660000	PAPPA	0.111817	0.435468	1.17209
chr17	67380001	67480000	TTC28	0.182306	0.018333	0.916588
chr8	53460001	53560000	PTPRK	0.180523	-0.122815	0.961857
chr21	10920001	11020000	DLG2	0.112515	0.427746	1.14475
chr7	6510001	6610000	HMGCR,COL4A3BP	0.173906	0.006336	0.931208
chr18	6000001	6100000	MEF2A	0.136977	0.231893	1.01034
chr2	126630001	126730000	PPP1R1C,LOC101120052	0.120467	0.329025	1.10112
chr5	48600001	48700000	PURA,IGIP,CYSTM1	0.151386	0.075956	0.993198
chr14	48600001	48700000	TTC9B,MAP3K10,CNTD2,AKT2,LOC106991605,LOC105608813	0.151386	0.075956	0.993198
chr20	50190001	50290000	FOXC1	0.148874	0.131903	0.976384
chr3	138870001	138970000	PCED1B	0.136793	0.138172	1.04592
chr21	44100001	44200000	LOC105604120,C21H11orf86,PC,SYT12	0.170178	0.024071	0.923295
chr13	75150001	75250000	EYA2,ZMYND8	0.157202	0.075351	0.963808
chr22	22020001	22120000	GBF1,PITX3	0.158709	0.019439	0.969877
chr21	46950001	47050000	SHANK2	0.14112	0.199726	0.987829
chr9	44100001	44200000	ARFGEF1	0.170178	0.024071	0.923295
chr9	74880001	74980000	LOC105616074	0.160684	0.033447	0.959283
chr15	47610001	47710000	LOC101105186,LOC101105439,LOC101105686,LOC101106201,LOC101106712	0.118396	0.32512	1.10352
chr4	71160001	71260000	MPP6	0.127227	0.350163	1.02822
chr25	12150001	12250000	CHRM3	0.138048	0.271974	0.971776
chr17	64140001	64240000	CMKLR1	0.121419	0.438515	1.03369
chr11	55140001	55240000	SLC25A19,MRPS7,MIF4GD,NUP85,SUMO2,GGA3	0.155414	0.0899894	0.962258
chr16	70890001	70990000	LOC105602658	0.170883	-0.054392	0.93919
chr17	59640001	59740000	TBX3	0.111007	0.430891	1.12156
chr17	70350001	70450000	LOC105602976,LOC105602955,LOC105602956	0.159553	0.028474	0.957135
chr25	24720001	24820000	LOC105604962,TET1,CCAR1	0.163468	-0.063808	0.967869
chr11	25740001	25840000	LOC105616327,RABEP1	0.128573	0.184317	1.07542
chr3	169740001	169840000	ANO4	0.114635	0.388225	1.08931
chr24	26820001	26920000	CCDC189,LOC105604737,SRCAP,PHKG2,RNF40,ZNF629,TMEM265	0.166319	0.04192	0.916267
chr12	78960001	79060000	ARL8A,LOC105610032,GPR37L1,LOC101114718	0.121133	0.24841	1.09602
chr21	9270001	9370000	CCDC89,CREBZF,LOC105603979,TMEM126B,TMEM126A,DLG2	0.131495	0.238363	1.01442
chr3	3990001	4090000	GTF3C4,AK8	0.104698	0.450033	1.15924
chr11	45270001	45370000	LOC101121024,LOC106991403,LOC106991402	0.116396	0.326525	1.08798
chr24	33270001	33370000	LOC105604867,WBSCR28	0.16229	0.028789	0.929613
chr25	12090001	12190000	CHRM3	0.123757	0.359548	1.01483
chr2	106470001	106570000	GALNTL6	0.1085	0.378894	1.13741
chr19	56040001	56140000	RHO,PLXND1,LOC101122984,IFT122	0.122079	0.249216	1.07009
chr8	70860001	70960000	ADGB	0.16663	-0.039416	0.927284
chr3	24060001	24160000	MYCN	0.113699	0.401437	1.07841
chr11	55170001	55270000	MRPS7,NT5C,NUP85,SUMO2,HN1,ARMC7,GGA3	0.133858	0.228961	0.995045
chr2	81150001	81250000	MPDZ	0.134586	0.202907	1.00518
chr16	70860001	70960000	TRIP13,LOC105602658,BRD9	0.16663	-0.039416	0.927284
chr2	81180001	81280000	MPDZ	0.133093	0.151696	1.0293
chr18	40170001	40270000	SCFD1	0.114701	0.408004	1.05206
chr5	60420001	60520000	G3BP1,GLRA1	0.170206	-0.062383	0.911893
chr5	44310001	44410000	NEUROG1,CXCL14	0.16081	0.019063	0.925899
chr7	14010001	14110000	IQCH	0.120047	0.449524	1.00163
chr19	8550001	8650000	LOC105603358	0.149588	0.07953	0.955269
chr18	30060001	30160000	UBE2Q2	0.136736	0.090438	1.01922
chr21	16920001	17020000	LOC105604004,NARS2	0.249054	-0.242238	0.859776
chr4	61200001	61300000	2022-09-07	0.107083	0.351881	1.13828
chr25	16170001	16270000	LOC106991924	0.138991	0.128536	0.983123
chr7	35190001	35290000	UBR1	0.231481	-0.222592	0.856222
chr24	37590001	37690000	LOC105604805,BRI3,LMTK2,TECPR1	0.147523	0.09085	0.959982
chr2	35190001	35290000	SLC28A3	0.231481	-0.222592	0.856222
chr9	27630001	27730000	LOC105616011,NSMCE2	0.141409	0.158958	0.956969
chr2	36720001	36820000	CCL27,IL11RA,GALT,SIGMAR1,ARID3C,RPP25L,DCTN3,CNTFR	0.139217	0.107132	0.989415
chr5	44340001	44440000	CXCL14	0.152762	0.029946	0.945726
chr6	44340001	44440000	LGI2	0.152762	0.029946	0.945726
chr7	44340001	44440000	TLN2	0.152762	0.029946	0.945726
chr24	14070001	14170000	NDE1,MYH11	0.114248	0.313362	1.06465
chr2	84360001	84460000	LOC105608206,BNC2	0.130155	0.183669	1.00835
chr4	26280001	26380000	SNX13	0.109498	0.27839	1.12074
chr11	60990001	61090000	LOC105610544,AXIN2	0.155607	-0.118177	0.968035
chr13	30390001	30490000	CUBN	0.226156	-0.268385	0.848997
chr20	21150001	21250000	LOC105603735	0.161666	-0.131994	0.942174
chr9	29280001	29380000	ZHX1,C9H8orf76,FAM83A	0.156764	-0.005843	0.917997
chr25	29280001	29380000	USP54	0.156764	-0.005843	0.917997
chr16	29280001	29380000	HCN1	0.156764	-0.005843	0.917997
chr19	56280001	56380000	TMEM40,RAF1	0.143117	0.003922	0.975966
chr18	36570001	36670000	LOC105603166	0.108293	0.372855	1.06202
chr9	93030001	93130000	SNX16	0.147985	0.024336	0.94814
chr20	48090001	48190000	FARS2	0.116418	0.254538	1.04717
chr19	3090001	3190000	LOC105603343,LOC106991755	0.185954	-0.26931	0.882478
chr14	34320001	34420000	AGRP,LOC106991595,ATP6V0D1,FAM65A,CTCF,LOC105606370	0.107146	0.281106	1.09797
chr24	10260001	10360000	LITAF	0.111815	0.254057	1.07647
chr14	34380001	34480000	LOC106991595,PARD6A,ACTB,ENKD1,C14H16orf86,CTCF,RLTPR,ACD,GFOD2	0.110202	0.354946	1.04324
chr11	24960001	25060000	AIPL1,PITPNM3,FAM64A	0.121116	0.16255	1.05529
chr20	49890001	49990000	GMDS	0.226641	-0.307018	0.836158
chr13	720001	820000	PLCB1	0.116149	0.220844	1.05511
chr9	93090001	93190000	SNX16,CHMP4C	0.16401	-0.133769	0.91199
chr13	750001	850000	PLCB1	0.121549	0.178227	1.04226
chr9	49890001	49990000	TCEB1,LY96,TMEM70	0.226641	-0.307018	0.836158
chr4	49560001	49660000	LOC101106767,PNPLA8,NME8	0.115065	0.290083	1.02659
chr17	53880001	53980000	VPS29,ARPC3,GPN3,FAM216A,RAD9B,PPTC7	0.150793	0.040779	0.912951
chr12	77790001	77890000	LOC105610042,LOC105610043,PKP1,LOC101109820,ADIPOR1	0.120288	0.160641	1.0582
chr3	147090001	147190000	SLC2A13	0.104253	0.361499	1.07927
chr26	22560001	22660000	DLC1	0.198764	-0.218688	0.824924
chr2	84390001	84490000	LOC105608206,BNC2	0.132484	0.096459	0.994859
chr3	124440001	124540000	KITLG	0.115583	0.241047	1.0406
chr20	50070001	50170000	LOC105603912,GMDS	0.217577	-0.295154	0.826975
chr18	30030001	30130000	CHRNB4	0.131267	0.10665	0.993337
chr7	35220001	35320000	UBR1	0.180533	-0.228881	0.863568
chr17	34710001	34810000	LOC105602804,IL21	0.116148	0.248789	1.0242
chr2	35220001	35320000	SLC28A3	0.180533	-0.228881	0.863568
chr6	25080001	25180000	LOC106991232,TRMT10A,C6H4orf17	0.119202	0.17458	1.04256
chr11	57810001	57910000	LOC105606322	0.150186	-0.15091	0.964657
chr24	12870001	12970000	MKL2	0.133591	0.060903	0.994643
chr21	31260001	31360000	FLI1	0.126456	0.102341	1.02724
chr4	49620001	49720000	LOC101106767,SFRP4,EPDR1,NME8	0.115826	0.312319	0.998039
chr7	20970001	21070000	JPH4,THTPA,AP1G2,ZFHX2,NGDN	0.231821	-0.425426	0.823208
chr6	17400001	17500000	LOC105609762	0.153227	-0.017373	0.894163
chr12	54120001	54220000	MRPS14,CACYBP,RABGAP1L	0.140267	-0.038635	0.970823
chr26	6900001	7000000	LOC105605127	0.158925	-0.116565	0.897911
chr9	93060001	93160000	SNX16	0.142623	0.011619	0.94209
chr18	6030001	6130000	MEF2A	0.134497	0.178749	0.934953
chr5	59100001	59200000	TCOF1,CD74	0.131371	0.0594617	0.991745
chr10	75000001	75100000	DOCK9	0.185655	-0.247604	0.832607
chr7	54510001	54610000	ONECUT1	0.15813	-0.117582	0.888822
chr7	20940001	21040000	JPH4,THTPA,AP1G2,ZFHX2	0.260173	-0.529536	0.812958
chr4	40410001	40510000	LOC101115115	0.161084	-0.141694	0.886874
chr7	6540001	6640000	HMGCR,COL4A3BP	0.123896	0.131361	1.00681
chr3	32460001	32560000	LOC106990981,DNMT3A,LOC106991041	0.121903	0.149523	1.01062
chr18	3870001	3970000	GABRG3	0.138639	-0.05446	0.973845
chr17	70380001	70480000	LOC105602976,LOC105602955,ZNF70,VPREB3,C17H22orf15,CHCHD10,LOC105602956	0.113064	0.266042	1.01295
chr7	35160001	35260000	UBR1	0.168541	-0.167663	0.857827
chr2	31380001	31480000	C2H9orf3	0.105829	0.309453	1.04396
chr11	35160001	35260000	SPAG9	0.168541	-0.167663	0.857827
chr18	29760001	29860000	LOC105603143,CRABP1	0.122236	0.122533	1.01465
chr10	75060001	75160000	DOCK9	0.116929	0.214014	1.00313
chr3	201780001	201880000	GPR19,LOC105611785,CREBL2	0.10909	0.260073	1.04063
chr19	56310001	56410000	MKRN2,RAF1	0.1552	-0.126998	0.905365
chr21	16860001	16960000	NARS2	0.258327	-0.406312	0.761261
chr5	44370001	44470000	CXCL14	0.142512	-0.028661	0.93642
chr7	35250001	35350000	UBR1	0.137281	0.086587	0.928218
chr20	17010001	17110000	DLK2,YIPF3,POLR1C,ABCC10,LRRC73,XPO5	0.169839	-0.298028	0.876879
chr25	41490001	41590000	LOC105605050,LOC105605049	0.103384	0.271201	1.0586
chr7	14040001	14140000	C7H15orf61,IQCH	0.114843	0.273635	0.979131
chr3	213270001	213370000	LOC101102223,NOL12,LOC105609492,LOC101119130,GCAT	0.103791	0.108298	1.17915
chr12	68610001	68710000	ANGEL2,LOC105607663,VASH2	0.148108	-0.079146	0.913632
chr6	93510001	93610000	NAA11	0.105052	0.207658	1.07071
chr19	1560001	1660000	SLC4A7	0.16283	-0.192859	0.868389
chr4	40470001	40570000	GNAT3	0.137255	-0.015063	0.948209
chr7	54480001	54580000	ONECUT1	0.151093	-0.133592	0.905383
chr19	11910001	12010000	SCN5A	0.176795	-0.376616	0.847644
chr19	7920001	8020000	PDCD6IP	0.163355	-0.19985	0.854447
chr4	71130001	71230000	MPP6	0.154868	-0.04062	0.840636
chr25	16140001	16240000	LOC106991924	0.106041	0.247559	1.02957
chr22	23970001	24070000	CFAP58	0.168743	-0.181745	0.820435
chr2	84420001	84520000	LOC105608206,BNC2	0.125012	0.102132	0.978391
chr3	121800001	121900000	NTS,RASSF9	0.231172	-0.409809	0.698216
chr11	59580001	59680000	LOC105606327	0.116774	0.080147	1.03611
chr17	57510001	57610000	FBXO21,TESC	0.140327	-0.088472	0.941638
chr21	16890001	16990000	NARS2	0.278647	-0.661217	0.746833
chr20	49920001	50020000	GMDS	0.30199	-0.695301	0.75697
chr3	83880001	83980000	LOC106991056,LOC105614355,SLC8A1	0.1186	0.168834	0.977898
chr2	205590001	205690000	PARD3B	0.105582	0.240643	1.02352
chr4	101910001	102010000	LOC106991140,TRIM24	0.136803	-0.044535	0.936411
chr19	2130001	2230000	LOC105603333	0.210178	-0.675396	0.782555
chr17	67350001	67450000	TTC28	0.14238	-0.0614023	0.901016
chr19	7950001	8050000	PDCD6IP	0.141682	-0.049974	0.894754
chr11	22770001	22870000	SMG6	0.157587	-0.195967	0.85003
chr21	16830001	16930000	NARS2	0.250918	-0.686869	0.701207
chr7	35010001	35110000	CDAN1,STARD9,TTBK2	0.14716	-0.126479	0.880736
chr20	21120001	21220000	LOC105603735	0.192002	-0.68675	0.796438
chr21	46980001	47080000	SHANK2	0.140132	-0.0580281	0.898921
chr16	10140001	10240000	NAIP,LOC101118051,OCLN	0.144097	-0.253757	0.934195
chr9	27600001	27700000	LOC105611791,LOC105616011,NSMCE2	0.14188	-0.128058	0.911042
chr17	67500001	67600000	LOC106991712,TTC28	0.140972	-0.055638	0.884244
chr18	55020001	55120000	PPP4R3A,CCDC88C	0.135935	0.0916665	0.865696
chr3	138810001	138910000	PCED1B	0.212346	-0.772305	0.757351
chr2	7530001	7630000	PAPPA	0.135628	-0.065221	0.928023
chr18	58710001	58810000	CLMN,LOC105603232	0.103398	0.20446	1.01565
chr25	41520001	41620000	LOC105605052,LOC105605049	0.109902	0.116611	1.0139
chr6	116460001	116560000	GAK,LOC105615565,CPLX1	0.16307	-0.380697	0.841739
chr18	41520001	41620000	AKAP6	0.109902	0.116611	1.0139
chr7	21060001	21160000	IL25,NGDN,LOC101120580,CMTM5,MYH7	0.171115	-0.60443	0.838269
chr20	17040001	17140000	YIPF3,POLR1C,LRRC73,XPO5,POLH	0.195774	-0.644523	0.74414
chr19	51180001	51280000	TMEM89,UCN2,CELSR3,SLC26A6,LOC101110095,PFKFB4,COL7A1	0.104332	0.172727	1.01827
chr25	29310001	29410000	MYOZ1,SYNPO2L	0.173086	-0.464179	0.783133
chr24	13470001	13570000	BFAR,PLA2G10,PARN	0.175137	-0.523696	0.792358
chr7	99690001	99790000	EIF3J,CTDSPL2,SPG11	0.116328	0.077182	0.984263
chr21	49320001	49420000	LOC105604156,LOC105604155,IRF7,LMNTD2,DEAF1,CDHR5,PHRF1,RASSF7,LRRC56	0.103372	0.137656	1.03569
chr9	29310001	29410000	ZHX1,C9H8orf76,TBC1D31,FAM83A	0.173086	-0.464179	0.783133
chr7	21570001	21670000	MMP14,MRPL52,LOC105615644,LOC101105503,SLC7A7	0.189404	-0.593475	0.737764
chr12	13470001	13570000	BRINP3	0.175137	-0.523696	0.792358
chr16	29310001	29410000	HCN1	0.173086	-0.464179	0.783133
chr11	15330001	15430000	CCL1,LOC101119572	0.11387	0.141124	0.969395
chr25	14670001	14770000	FAM13C,PHYHIPL	0.142555	-0.303266	0.930247
chr18	54210001	54310000	LOC105603205,ELL3,SERF2,SERINC4,HYPK,CKMT1A,STRC,CATSPER2,MFAP1,PDIA3	0.169441	-0.376665	0.771008
chr8	70830001	70930000	ADGB	0.153289	-0.304045	0.864889
chr2	14670001	14770000	LOC105606800	0.142555	-0.303266	0.930247
chr23	30990001	31090000	SS18	0.125756	-0.001253	0.950589
chr16	70830001	70930000	TRIP13,LOC105602658,BRD9	0.153289	-0.304045	0.864889
chr3	122040001	122140000	MGAT4C	0.107382	0.198607	0.979598
chr2	117270001	117370000	BIN1	0.115541	0.18893	0.940183
chr21	16800001	16900000	NARS2	0.180044	-0.527792	0.762475
chr13	21930001	22030000	MLLT10,DNAJC1	0.178575	-0.467345	0.738195
chr21	9240001	9340000	CCDC89,CREBZF,LOC105603979,TMEM126B,SYTL2,TMEM126A,DLG2	0.151839	-0.186214	0.83285
chr2	245250001	245350000	UBXN10,PLA2G2C	0.139118	-0.092826	0.877089
chr10	75030001	75130000	DOCK9	0.149079	-0.239246	0.86094
chr10	51720001	51820000	LOC105607744	0.13837	-0.112953	0.885495
chr6	93600001	93700000	GK2	0.133928	-0.038418	0.903534
chr10	13830001	13930000	ENOX1	0.120449	-0.019447	0.978691
chr8	75030001	75130000	RMND1,ARMT1,LOC106991320,CCDC170	0.149079	-0.239246	0.86094
chr24	12840001	12940000	LOC105604675	0.139308	-0.183879	0.906793
chr4	101850001	101950000	LOC106991140,TRIM24	0.127776	-0.018484	0.930255
chr23	43800001	43900000	MC5R,MC2R,RNMT	0.108172	0.109175	1.00428
chr17	71250001	71350000	SDF2L1,MAPK1,PPIL2,CCDC116,YPEL1	0.11529	0.073524	0.977279
chr20	50220001	50320000	FOXC1	0.129578	0.0137705	0.910994
chr20	14250001	14350000	LOC105603693,LRFN2	0.12399	0.116097	0.900933
chr24	13500001	13600000	BFAR,PLA2G10,PARN	0.17749	-0.543107	0.749887
chr24	35490001	35590000	LOC106991892,TRIM56,LOC101122753,LOC105604872,LOC105604785	0.138836	-0.0519927	0.849488
chr20	50040001	50140000	LOC105603912,GMDS	0.243924	-1.00157	0.634423
chr20	16980001	17080000	DLK2,YIPF3,POLR1C,ABCC10,LRRC73,XPO5	0.144754	-0.239393	0.880536
chr2	36810001	36910000	ENHO,CNTFR,DNAI1	0.136404	-0.045781	0.865105
chr3	117990001	118090000	CCDC59,METTL25	0.125911	0.07781	0.907223
chr13	27120001	27220000	BEND7	0.174663	-0.608274	0.770811
chr25	14640001	14740000	PHYHIPL	0.127892	-0.0794668	0.93823
chr4	101880001	101980000	LOC106991140,TRIM24	0.122948	-0.010792	0.943873
chr3	67080001	67180000	LOC105608757	0.136365	-0.109593	0.877462
chr2	14640001	14740000	LOC105606800	0.127892	-0.0794668	0.93823
chr3	101880001	101980000	LIPT1,LYG2,MRPL30,MITD1,TSGA10	0.122948	-0.010792	0.943873
chr25	16200001	16300000	LOC106991924	0.12773	-0.015828	0.913357
chr23	34410001	34510000	GATA6	0.106281	0.148205	0.976044
chr3	124410001	124510000	KITLG	0.105898	0.123495	0.990273
chr13	21900001	22000000	MLLT10	0.161811	-0.384783	0.771859
chr6	17310001	17410000	LOC101120834,LOC105609763,SGMS2,HADH	0.156289	-0.286853	0.789773
chr6	93570001	93670000	NAA11,GK2	0.134514	-0.127096	0.904546
chr16	26130001	26230000	ITGA2,ITGA1	0.121218	-0.042138	0.961452
chr22	21960001	22060000	ELOVL3,PPRC1,NOLC1,GBF1,PITX3	0.164293	-0.433561	0.762789
chr25	24660001	24760000	TET1	0.143362	-0.304035	0.884873
chr24	37800001	37900000	ANKRD61,CCZ1,LOC101115338,PMS2,EIF2AK1,AIMP2,LOC106991883	0.121354	-0.073789	0.962404
chr7	34980001	35080000	CDAN1,STARD9,TTBK2	0.14526	-0.351526	0.870991
chr20	14970001	15070000	TSPO2,OARD1,UNC5CL,APOBEC2,NFYA,LOC101108001	0.127477	-0.0578457	0.918704
chr16	29370001	29470000	HCN1	0.115893	-0.01373	0.971409
chr6	116430001	116530000	GAK,CPLX1	0.15348	-0.397962	0.829503
chr10	27960001	28060000	STARD13	0.145245	-0.236417	0.844498
chr9	61320001	61420000	TRPS1	0.132608	-0.099243	0.893037
chr18	67980001	68080000	C18H14orf79,LOC101105444,GPR132,LOC105603317,AHNAK2,CDCA4	0.120652	0.016563	0.931066
chr13	21870001	21970000	MLLT10	0.172624	-0.636126	0.724596
chr19	3120001	3220000	LOC105603343,LOC106991755	0.172087	-0.665163	0.7292
chr7	34950001	35050000	CDAN1,STARD9	0.120338	-0.122129	0.970695
chr4	68820001	68920000	HOXA11,HOXA9,HOXA5,HOXA4,HOXA2,LOC105606593,HOXA10,LOC105606599,HOXA3,HOXA1	0.148769	-0.460777	0.858397
chr22	36660001	36760000	EMX2	0.105769	0.0925535	0.984103
chr13	75210001	75310000	ZMYND8	0.128712	-0.143055	0.92449
chr5	91560001	91660000	LOC106991153,MCTP1	0.110344	0.132521	0.941812
chr3	35310001	35410000	LOC105610518,PLB1	0.107198	0.137957	0.952673
chr20	50010001	50110000	LOC105603912,GMDS	0.212759	-2.19629	0.379639
chr20	49950001	50050000	GMDS	0.196537	-1.29133	0.639131
chr4	71100001	71200000	DFNA5,MPP6	0.148012	-0.228911	0.787443
chr20	49980001	50080000	LOC105603912,GMDS	0.212656	-2.28893	0.412597
chr17	67530001	67630000	LOC106991712,TTC28	0.142749	-0.175118	0.821753
chr24	26880001	26980000	CCDC189,BCL7C,PHKG2,RNF40,ZNF629	0.174725	-0.699627	0.696904
chr26	22590001	22690000	DLC1,KIAA1456	0.151885	-0.382061	0.802693
chr3	201750001	201850000	CDKN1B,LOC105611784,LOC105614840,GPR19,LOC105614839,CREBL2	0.108711	0.090422	0.967612
chr13	62310001	62410000	CBFA2T2	0.120069	-0.0208453	0.934251
chr19	3150001	3250000	LOC106991755	0.142228	-0.281856	0.854131
chr16	10110001	10210000	SMN2,NAIP,LOC101118051	0.145968	-0.516069	0.86933
chr6	60810001	60910000	BEND4	0.176785	-0.809379	0.672347
chr2	117300001	117400000	LOC105608783,BIN1	0.129236	-0.07032	0.880233
chr25	41550001	41650000	LOC105605052,LOC105605098,LOC105605049	0.117969	-0.079095	0.9548
chr11	41550001	41650000	CNP,DNAJC7,NKIRAS2,ZNF385C,LOC106991400,TTC25	0.117969	-0.079095	0.9548
chr3	81360001	81460000	LOC106990757,KCNG3	0.112875	-0.008845	0.958229
chr4	49590001	49690000	LOC101106767,PNPLA8,NME8	0.112015	0.101705	0.929452
chr2	243120001	243220000	ZBTB40,EPHA8	0.109101	0.062697	0.962026
chr6	93630001	93730000	GK2	0.111858	0.133514	0.91274
chr6	17340001	17440000	LOC101120834,LOC105609763,SGMS2	0.139222	-0.179903	0.826748
chr10	19170001	19270000	CDADC1,CAB39L	0.136431	-0.294154	0.886291
chr17	57480001	57580000	FBXO21,TESC	0.127174	-0.141806	0.917057
chr19	44760001	44860000	ERC2	0.153117	-0.507122	0.794262
chr16	33930001	34030000	LOC105602568	0.123263	-0.111371	0.914861
chr24	13530001	13630000	BFAR,PLA2G10	0.172774	-0.873303	0.662331
chr11	45420001	45520000	KANSL1	0.104231	0.04467	0.975806
chr21	43950001	44050000	RCE1,PC,C21H11orf80	0.149666	-0.49077	0.808541
chr10	51690001	51790000	LOC105607744	0.126934	-0.148685	0.897428
chr2	219930001	220030000	IHH,CFAP65,NHEJ1	0.16326	-0.788601	0.712964
chr3	83850001	83950000	LOC105614355,SLC8A1	0.13137	-0.171278	0.858966
chr17	70200001	70300000	ZNF280B,LOC101117791,LOC101108258	0.158546	-0.757827	0.747582
chr2	111090001	111190000	LOC105611786	0.156734	-0.635085	0.733777
chr19	11850001	11950000	SCN5A	0.121674	-0.139826	0.915735
chr7	23580001	23680000	LOC101116235,RNASE12,RNASE11	0.152922	-0.672854	0.772407
chr2	36780001	36880000	ENHO,CNTFR,DNAI1	0.132474	-0.14929	0.838857
chr22	23940001	24040000	LOC105604272,CFAP58	0.150375	-0.495112	0.768369
chr19	16710001	16810000	PRRT3,IL17RC,JAGN1,CIDEC,FANCD2,EMC3,CRELD1,IL17RE	0.111424	0.0203765	0.92276
chr5	92760001	92860000	LOC105607634	0.118909	-0.13059	0.924319
chr6	17130001	17230000	LEF1	0.112038	-0.018494	0.926774
chr19	3060001	3160000	LOC105603343,LOC106991755	0.1442	-0.448407	0.788464
chr11	24510001	24610000	SPNS2,MYBBP1A,SPNS3	0.167551	-0.941164	0.63153
chr17	64590001	64690000	LOC105602994,PIWIL3	0.129782	-0.232414	0.872544
chr4	101940001	102040000	TRIM24,SVOPL	0.10819	-0.026036	0.950857
chr13	75180001	75280000	EYA2,ZMYND8	0.133085	-0.279924	0.864114
chr16	31860001	31960000	GHR	0.153225	-0.641602	0.743097
chr11	22740001	22840000	SMG6	0.138425	-0.310563	0.818945
chr19	44790001	44890000	ERC2	0.148115	-0.607449	0.775727
chr7	23550001	23650000	LOC105613768,LOC101116235,RNASE4,LOC105615654,LOC101114959	0.163814	-1.03591	0.684726
chr5	68760001	68860000	LOC105611079,ADRA1B	0.1294	-0.269804	0.880907
chr25	24690001	24790000	LOC105604962,TET1,CCAR1	0.125112	-0.210922	0.889048
chr23	22470001	22570000	LOC101112102,DTNA	0.146664	-0.645909	0.794589
chr2	36750001	36850000	ARID3C,RPP25L,DCTN3,CNTFR	0.130453	-0.157321	0.828917
chr24	13560001	13660000	PLA2G10	0.13543	-0.288787	0.830139
chr17	35850001	35950000	FSTL5	0.127231	-0.221805	0.870647
chr20	35850001	35950000	CDKAL1	0.127231	-0.221805	0.870647
chr22	21990001	22090000	ELOVL3,GBF1,PITX3	0.142824	-0.452885	0.76988
chr19	7980001	8080000	PDCD6IP	0.133762	-0.291415	0.840691
chr24	34860001	34960000	CUX1	0.122975	-0.21111	0.88754
chr18	29910001	30010000	PSMA4,HYKK,CHRNA5,IREB2,CHRNA3	0.11221	-0.080004	0.918948
chr4	74820001	74920000	TNS3	0.113914	-0.103622	0.916073
chr25	5310001	5410000	LOC105604903,SIPA1L2	0.112864	-0.211409	0.955915
chr6	60840001	60940000	BEND4	0.166545	-1.35336	0.530373
chr2	117330001	117430000	LOC105608783,LOC105608784	0.13394	-0.26987	0.814176
chr10	19200001	19300000	CDADC1,CAB39L	0.147691	-0.699036	0.766837
chr13	75240001	75340000	ZMYND8	0.111489	-0.169902	0.94822
chr19	16740001	16840000	PRRT3,IL17RC,JAGN1,CIDEC,RPUSD3,LOC106991765,LOC105603411,CRELD1,LOC101103096,IL17RE	0.118273	-0.151786	0.891192
chr17	58020001	58120000	LOC105602890	0.136353	-0.489536	0.829356
chr21	18240001	18340000	LOC101117547	0.117343	-0.164699	0.892107
chr18	40230001	40330000	SCFD1	0.135346	-0.561056	0.844293
chr20	44400001	44500000	TFAP2A	0.113965	-0.147995	0.907174
chr24	37620001	37720000	LMTK2,TECPR1	0.144219	-0.631987	0.730001
chr6	31680001	31780000	GRID2	0.119342	-0.263542	0.899213
chr18	40200001	40300000	SCFD1	0.13045	-0.48595	0.853881
chr2	111060001	111160000	LOC105611786	0.145098	-0.701385	0.726944
chr26	40200001	40300000	THRB	0.13045	-0.48595	0.853881
chr2	126600001	126700000	PPP1R1C	0.11684	-0.155953	0.867975
chr21	39090001	39190000	TMEM138,VWCE,DDB1,TKFC,LOC101106637	0.134698	-0.42995	0.772231
chr17	54150001	54250000	CCDC63	0.106062	-0.112417	0.917964
chr26	39090001	39190000	LOC106991956	0.134698	-0.42995	0.772231
chr5	9780001	9880000	LOC105610490,PODNL1,NANOS3,LOC106991162,LOC105610489,CC2D1A,C5H19orf57	0.113393	-0.153429	0.886489
chr13	37350001	37450000	PET117,CSRP2BP,OVOL2	0.111316	-0.0700367	0.865991
chr12	54150001	54250000	MRPS14,CACYBP,RABGAP1L	0.106062	-0.112417	0.917964
chr20	15000001	15100000	OARD1,TREML1,APOBEC2,NFYA,LOC101108001	0.122106	-0.255731	0.852078
chr6	94920001	95020000	C6H4orf22	0.114967	-0.182482	0.881178
chr7	23610001	23710000	LOC101116235,RNASE12,RNASE11,RNASE9,LOC105613766	0.141095	-0.706412	0.748383
chr21	47130001	47230000	LOC105604138,SHANK2	0.103858	-0.109809	0.918879
chr21	43920001	44020000	LOC101106728,C21H11orf80	0.127792	-0.40607	0.83557
chr5	9750001	9850000	DCAF15,LOC105610490,PODNL1,RFX1,CC2D1A,C5H19orf57	0.106758	-0.112315	0.899997
chr11	25770001	25870000	LOC105616327,SCIMP,RABEP1	0.132586	-0.50941	0.800503
chr2	245310001	245410000	UBXN10,PLA2G2F,PLA2G2D,PLA2G2C	0.134087	-0.469481	0.771001
chr7	23520001	23620000	RNASE6,LOC105613768,LOC101113761,RNASE4,LOC105615654,LOC101114959	0.145523	-0.887028	0.663805
chr16	31830001	31930000	GHR	0.121587	-0.264717	0.838318
chr19	56340001	56440000	MKRN2,RAF1	0.122717	-0.365006	0.852798
chr13	62280001	62380000	CBFA2T2	0.12146	-0.286444	0.846152
chr21	18270001	18370000	LOC101117547	0.111154	-0.142383	0.877337
chr3	118050001	118150000	LOC105614707,CCDC59,METTL25	0.13398	-0.486826	0.768447
chr20	50250001	50350000	FOXC1	0.121397	-0.229824	0.824079
chr11	55110001	55210000	SLC25A19,MRPS7,GRB2,MIF4GD,NUP85,GGA3	0.106542	-0.155797	0.903842
chr14	34350001	34450000	LOC106991595,FAM65A,CTCF,RLTPR	0.109258	-0.167611	0.884185
chr17	70230001	70330000	ZNF280B,LOC101117791,LOC101108258	0.140669	-0.913008	0.720645
chr2	14610001	14710000	LOC105606800	0.121709	-0.31789	0.838391
chr3	118020001	118120000	CCDC59,METTL25	0.137587	-0.635031	0.65675
chr17	70260001	70360000	ZNF280B,LOC101117791,LOC101108258	0.140309	-0.92784	0.712821
chr6	116190001	116290000	SPON2,CTBP1	0.148835	-1.61423	0.477648
chr23	22440001	22540000	LOC101112102,DTNA	0.131419	-0.752141	0.806379
chr19	12480001	12580000	CX3CR1,LOC101113538,CCR8,SLC25A38	0.106395	-0.130434	0.870083
chr2	111120001	111220000	LOC105611786	0.127488	-0.475196	0.787218
chr18	45960001	46060000	SLC25A21	0.108596	-0.219823	0.880684
chr2	219900001	220000000	CRYBA2,IHH,FEV,CFAP65,NHEJ1	0.140338	-0.940138	0.655241
chr16	5520001	5620000	LOC105602461	0.12019	-0.395348	0.830928
chr13	27060001	27160000	BEND7	0.123939	-0.589533	0.829929
chr2	126660001	126760000	PPP1R1C,LOC101120052	0.114412	-0.27496	0.844636
chr6	116490001	116590000	LOC105615565,CPLX1	0.129239	-0.635362	0.771659
chr13	37380001	37480000	PET117,CSRP2BP	0.123287	-0.398067	0.781674
chr20	15030001	15130000	TREML1,NFYA,TREM2,LOC101108001	0.115786	-0.363126	0.847122
chr25	17820001	17920000	ARID5B,LOC105604951	0.137325	-0.942284	0.677103
chr17	70290001	70390000	LOC101108258	0.112094	-0.274518	0.8464
chr6	116700001	116800000	ATP5I,PCGF3,MFSD7,PDE6B	0.140471	-1.18776	0.604962
chr24	37650001	37750000	LMTK2,LOC106991883	0.140871	-1.16137	0.578767
chr6	116670001	116770000	LOC101108322,LOC105601929,ATP5I,PCGF3,MFSD7,PDE6B	0.14219	-1.46552	0.520576
chr14	39540001	39640000	CCNE1,LOC105606390	0.10477	-0.18798	0.865666
chr2	39120001	39220000	PPP2R2A	0.136338	-0.851103	0.625017
chr6	116370001	116470000	LOC105613208,TMEM175,IDUA,DGKQ,GAK	0.136286	-0.911665	0.643258
chr10	27990001	28090000	STARD13	0.109827	-0.26928	0.841357
chr13	47460001	47560000	FERMT1	0.117389	-0.433464	0.801785
chr20	50280001	50380000	FOXC1	0.11388	-0.280169	0.796558
chr5	63150001	63250000	LOC106991198,HAND1,GALNT10	0.129829	-0.641611	0.656552
chr11	39840001	39940000	CSF3,LOC101106344,MED24,THRA,NR1D1,PSMD3	0.13112	-0.727637	0.669222
chr17	35880001	35980000	FSTL5	0.115948	-0.430817	0.810308
chr2	39150001	39250000	PPP2R2A	0.13777	-1.55239	0.487961
chr19	7890001	7990000	PDCD6IP	0.116881	-0.457823	0.782109
chr2	7890001	7990000	LOC105606553	0.116881	-0.457823	0.782109
chr2	23040001	23140000	SPIN1	0.133431	-0.975206	0.636002
chr11	22710001	22810000	SMG6	0.11115	-0.382224	0.811178
chr4	68850001	68950000	HOXA5,HOXA4,HOXA2,LOC105606593,LOC105606599,HOXA3,HOXA1	0.125368	-0.849488	0.738596
chr20	50880001	50980000	LOC105603919,DUSP22	0.12807	-0.822929	0.648888
chr25	22920001	23020000	CTNNA3	0.105448	-0.316279	0.845494
chr16	10080001	10180000	LOC101117789,SMN2,NAIP	0.127593	-1.0816	0.718069
chr9	55680001	55780000	HEY1	0.114312	-0.570756	0.792457
chr4	68910001	69010000	HOXA1	0.132853	-1.67518	0.541847
chr6	116340001	116440000	FGFRL1,LOC105613208,TMEM175,IDUA,DGKQ,GAK	0.125316	-0.871211	0.686205
chr12	58800001	58900000	NPHS2,TDRD5	0.104293	-0.312611	0.831571
chr7	23490001	23590000	LOC101115713,RNASE6,LOC105613768,LOC101113761,RNASE4,LOC105615654,LOC101114959	0.126209	-0.870605	0.668469
chr2	50430001	50530000	SHB	0.111463	-0.446491	0.775252
chr5	44850001	44950000	SMAD5,LOC105607056,LOC101106522	0.118875	-0.701986	0.759929
chr5	44820001	44920000	LOC105607057,SMAD5	0.117332	-0.716446	0.770994
chr19	44820001	44920000	ERC2	0.117332	-0.716446	0.770994
chr20	50850001	50950000	LOC105603919,DUSP22,IRF4	0.12807	-0.94693	0.540743
chr2	23010001	23110000	SPIN1	0.127426	-0.93203	0.57881
chr25	23010001	23110000	CTNNA3	0.127426	-0.93203	0.57881
chr24	12810001	12910000	ERCC4,LOC105604675	0.112361	-0.567354	0.766184
chr25	22980001	23080000	CTNNA3	0.126489	-0.978487	0.573157
chr6	116220001	116320000	SPON2,CTBP1,LOC101105412,LOC105615562	0.127306	-1.15431	0.571099
chr2	50400001	50500000	SHB	0.104295	-0.383034	0.788476
chr6	113790001	113890000	HTRA3,SH3TC1	0.122557	-1.0541	0.692127
chr2	39180001	39280000	PPP2R2A	0.127951	-1.78285	0.40377
chr25	22950001	23050000	CTNNA3	0.115455	-0.692408	0.698467
chr20	47370001	47470000	LY86	0.12262	-1.00244	0.625248
chr6	113760001	113860000	SH3TC1	0.120665	-1.04774	0.673475
chr12	54090001	54190000	MRPS14,CACYBP,RABGAP1L	0.111254	-0.684169	0.75529
chr17	42600001	42700000	LOC105602831	0.108206	-0.53038	0.755407
chr13	37410001	37510000	PET117,ZNF133,CSRP2BP	0.110381	-0.534202	0.700937
chr6	116250001	116350000	SPON2,LOC105615563,FGFRL1,LOC101105412,LOC105615562	0.116732	-0.87678	0.651962
chr6	116640001	116740000	MAEA,LOC101108322,LOC105601929,UVSSA,PCGF3,MFSD7	0.119034	-1.19468	0.634615
chr2	7860001	7960000	LOC105606553	0.113261	-0.843393	0.684639
chr24	12780001	12880000	ERCC4,LOC105604675	0.110072	-0.790437	0.700379
chr2	239070001	239170000	FAM46B,TRNP1,NR0B2,LOC105606960,KDF1,NUDC	0.103768	-0.613832	0.73972
chr3	195480001	195580000	LOC101116645	0.109398	-0.744549	0.672547
chr6	113730001	113830000	SH3TC1	0.109244	-0.882689	0.713111
chr6	116280001	116380000	LOC105615563,FGFRL1,LOC101105412,LOC105615562,IDUA	0.10619	-0.741292	0.691828
chr22	37440001	37540000	FAM204A	0.106538	-0.769827	0.641098
chr6	116310001	116410000	LOC105615563,FGFRL1,LOC105613208,LOC105615562,IDUA,DGKQ	0.104546	-0.797523	0.67824
chr4	68880001	68980000	HOXA2,LOC105606593,HOXA3,HOXA1	0.109826	-1.31474	0.623974
chr3	195450001	195550000	LOC101116645	0.107572	-1.0026	0.58898
chr6	116730001	116830000	ATP5I,LOC105613214,MFSD7,PIGG,PDE6B	0.105613	-1.03085	0.634644
chr2	114810001	114910000	LOC105608706	0.103617	-0.856534	0.586312
