# Supplementary material for: Genome-Wide Signal Selection Analysis Revealing Genes Potentially Related to Sheep-Milk-Production Traits
Source: Animals (Basel). 2023 May 16;13(10):1654. doi: 10.3390/ani13101654 (PMC10215608; doi:10.3390/ani13101654)
Supplement: Supplementary file 1 [file animals-13-01654-s001.zip › DataS2-GO and KEGG pathway enriched by detecting genes.xlsx]

## Sheet: DataS2-GO and KEGG pathway enri
Mianly GO and KEGG pathway of total genes revealed by signal selection
source	term_name	term_id	adjusted_p_value	negative_log10_of_adjusted_p_value	term_size	query_size	intersection_size	effective_domain_size	intersections
GO:MF	protein binding	GO:0005515	1.78e-07	6.74839	14799	691	575	20166	CTSS,CTSK,ARNT,ROR1,HSPA6,KCNC2,PRPF18,PODN,IFI44,NDUFS4,GTF2E2,SETDB1,EXOC2,UBXN8,ETV3L,ETV3,IMPDH1,DAB2IP,ORC1,ZFYVE9,CC2D1B,RUSC1,FDPS,ASH1L,GRB14,PPP2CB,HUNK,TIAM1,EML4,PTPRK,PHF1,CUTA,ZBTB9,KIFC1,SYNGAP1,PNPT1,CFAP36,CLPTM1L,SLC6A3,TERT,GMDS,MAFK,FCGR2B,FHIT,HRAS,RNH1,LRRC56,LMNTD2,PHRF1,RASSF7,BMP2,ABR,PBX1,DENND4C,EPS15,SLC2A13,EFNA5,KPNA6,KHDRBS1,AKT2,PLD3,KCNG3,CRYBB3,CRYBB2,TNFSF15,NRG2…
GO:MF	fibronectin binding	GO:0001968	0.00115024	2.93921	30	2	2	20166	CTSS,CTSK
GO:MF	proteoglycan binding	GO:0043394	0.00166586	2.77836	36	2	2	20166	CTSS,CTSK
GO:MF	poly(U) RNA binding	GO:0008266	0.00303751	2.51748	25	96	4	20166	PNPT1,KHDRBS1,PABPC4,MSI2
GO:MF	collagen binding	GO:0005518	0.00443553	2.35305	69	12	3	20166	CTSS,CTSK,PODN
GO:MF	poly-pyrimidine tract binding	GO:0008187	0.00486293	2.3131	28	96	4	20166	PNPT1,KHDRBS1,PABPC4,MSI2
GO:MF	transmitter-gated ion channel activity involved in regulation of postsynaptic membrane potential	GO:1904315	0.00525726	2.27924	47	459	8	20166	GABRR2,GLRA1,GABRR1,GRID2,CHRNA5,CHRNB4,CHRNA3,GABRG3
GO:MF	postsynaptic neurotransmitter receptor activity	GO:0098960	0.00841765	2.07481	65	459	9	20166	GABRR2,GLRA1,GABRR1,GRID2,CHRNA5,CHRNB4,CHRNA3,CHRM3,GABRG3
GO:MF	neurotransmitter receptor activity involved in regulation of postsynaptic membrane potential	GO:0099529	0.00845554	2.07286	50	459	8	20166	GABRR2,GLRA1,GABRR1,GRID2,CHRNA5,CHRNB4,CHRNA3,GABRG3
GO:MF	cytokine receptor activity	GO:0004896	0.00923375	2.03462	99	649	13	20166	GPR35,CCR4,IL10RB,IFNAR2,CMKLR1,IL11RA,CNTFR,CD74,IL17RC,IL17RE,GHR,CX3CR1,CCR8
GO:MF	extracellular ligand-gated ion channel activity	GO:0005230	0.0150778	1.82166	73	335	8	20166	GABRR2,GLRA1,GABRR1,P2RX2,GRID2,CHRNA5,CHRNB4,CHRNA3
GO:MF	cysteine-type endopeptidase activity	GO:0004197	0.0201649	1.6954	124	2	2	20166	CTSS,CTSK
GO:MF	transmitter-gated channel activity	GO:0022835	0.0319871	1.49503	60	335	7	20166	GABRR2,GLRA1,GABRR1,GRID2,CHRNA5,CHRNB4,CHRNA3
GO:MF	transmitter-gated ion channel activity	GO:0022824	0.0319871	1.49503	60	335	7	20166	GABRR2,GLRA1,GABRR1,GRID2,CHRNA5,CHRNB4,CHRNA3
GO:MF	serine-type endopeptidase activity	GO:0004252	0.0425985	1.37061	180	2	2	20166	CTSS,CTSK
GO:BP	skeletal system development	GO:0001501	0.00110778	2.95555	527	677	40	21029	CTSK,ASH1L,BMP2,PBX1,BMP8A,FLVCR1,XYLT1,PAPPA2,PAPSS1,FBXW7,BMP1,TMEM119,FLI1,FOXC1,CMKLR1,TBX3,NEUROG1,AXIN2,ACD,SFRP4,TCOF1,DEAF1,MMP14,TRPS1,HOXA11,HOXA9,HOXA5,HOXA4,HOXA2,HOXA10,HOXA3,IHH,SPNS2,GHR,TFAP2A,ARID5B,HAND1,THRA,FGFRL1,SMAD5
GO:BP	animal organ development	GO:0048513	0.00463998	2.33348	3494	689	161	21029	CTSK,ARNT,ROR1,KCNC2,NDUFS4,DAB2IP,ASH1L,TIAM1,PNPT1,SLC6A3,FCGR2B,HRAS,BMP2,PBX1,AKT2,CRYBB3,CRYBB2,NRG2,LEF1,PABPC4,BMP8A,SLC4A1,FLVCR1,VASH2,LPCAT1,PLD4,KALRN,AZI2,SFMBT1,ENO3,MEF2A,ZSWIM6,XYLT1,PAPPA2,WWTR1,IRF7,RPS6,SLC46A2,EXOC4,FBXW7,UBE2L3,IL21,RHO,PLXND1,HDAC5,EIF2AK1,AIMP2,DNAH5,CASP2,P2RX2,POLE,ZFHX2,MYH7,SGMS2,HCN1,NUP85,MYOZ1,SYNPO2L,GRID2,PHLDA2,FASN,SART3,BMP1,SELPLG,TMEM119,TESC,F…
GO:BP	collagen catabolic process	GO:0030574	0.00811289	2.09082	42	2	2	21029	CTSS,CTSK
GO:BP	extracellular matrix disassembly	GO:0022617	0.0172434	1.76338	61	2	2	21029	CTSS,CTSK
GO:BP	negative regulation of cellular process	GO:0048523	0.0205234	1.68775	4818	689	206	21029	FRMD4A,PODN,PTGFR,ETV3,DAB2IP,ORC1,CC2D1B,ASH1L,GRB14,PPP2CB,TEX15,PTPRK,PHF1,SYNGAP1,PNPT1,TERT,MAFK,FCGR2B,FHIT,HRAS,BMP2,PBX1,EFNA5,KHDRBS1,AKT2,MAP4,LEF1,HADH,BMP8A,SLC4A1,GPR35,CISH,CCAR1,ANGEL2,LPCAT1,RAPGEF1,PDE5A,TES,TFEC,DGKD,SCFD1,TRIM71,KALRN,SIGIRR,ANO9,UBE2J1,SFMBT1,INCA1,PFN1,RNF167,G3BP1,GLRA1,ZNF891,MEF2A,DTX3L,PARP9,WWTR1,IRF7,PARP14,XCL1,RPS6,SLC46A2,THRAP3,MAP3K10,FBXW7,PARN,PU…
GO:BP	collagen metabolic process	GO:0032963	0.0429672	1.36686	96	2	2	21029	CTSS,CTSK
GO:CC	endolysosome lumen	GO:0036021	1.53182e-05	4.81479	5	2	2	21672	CTSS,CTSK
GO:CC	nucleoplasm	GO:0005654	0.000102612	3.9888	4161	690	186	21672	CTSK,ARNT,TNRC18,PRPF18,GTF2E2,SETDB1,UBXN8,ETV3,ORC1,CC2D1B,FDPS,ASH1L,PHF1,PPP4R3B,TERT,MAFK,INTS1,HRAS,RNH1,PHRF1,PBX1,KPNA6,KHDRBS1,AKT2,CDC25A,LEF1,HADH,ATXN7L3,UBTF,MAPKAPK3,CCAR1,ANGEL2,TADA2A,TFEC,EHF,KALRN,RRAGD,SFMBT1,INCA1,MEF2A,KANSL1,KPNA1,DTX3L,PARP9,WWTR1,IRF7,RPS6,THRAP3,FBXW7,PPIL2,UBE2L3,PARN,SH3D21,HIC2,HDAC5,ANKRD61,PMS2,USP42,RGS6,CCT8,USP16,NOC4L,EP400,DDX52,ARFGEF1,ANAPC7,R…
GO:CC	endolysosome	GO:0036019	0.000537668	3.26949	27	2	2	21672	CTSS,CTSK
GO:CC	chromosome	GO:0005694	0.000612096	3.21318	1795	688	93	21672	ARNT,SETDB1,ETV3,ORC1,ASH1L,PPP2CB,PHF1,TERT,MAFK,PBX1,EBNA1BP2,TFEC,EHF,CAMTA2,MEF2A,KANSL1,PARP9,IRF7,ZBTB43,PURA,EP400,ARPC3,RAD9B,HNRNPA2B1,NFE2L3,POLE,ZFHX2,NGDN,NUP85,NAP1L4,ZBTB34,HR,NEIL1,FLI1,PITX3,FOXC1,SRCAP,RNF40,TBX3,CREBZF,TRIP13,BRD9,NEUROG1,MYCN,DCTN3,NSMCE2,ZHX1,NDE1,PLCB1,ACTB,CTCF,ACD,ONECUT1,DNMT3A,CREBL2,TRIM24,SMG6,SS18,POLH,DEAF1,ELL3,TRIM56,OARD1,NFYA,TRPS1,GATA6,EMX2,HOXA…
GO:CC	endosome lumen	GO:0031904	0.000911432	3.04028	35	2	2	21672	CTSS,CTSK
GO:CC	cytoplasm	GO:0005737	0.001335	2.87452	12193	519	342	21672	CTSS,CTSK,ARNT,ROR1,TNRC18,HSPA6,FRMD4A,PODN,IFI44L,IFI44,NDUFS4,GSR,GTF2E2,SETDB1,EXOC2,UBXN8,PTGFR,IMPDH1,DAB2IP,ORC1,ZFYVE9,RUSC1,FDPS,ASH1L,GRB14,PPP2CB,TEX15,TIAM1,EML4,PHF1,KIFC1,SYNGAP1,PNPT1,PPP4R3B,CFAP36,SLC6A3,TERT,GMDS,TMEM184A,FHIT,HRAS,RNH1,PTDSS2,VOPP1,RASSF7,ABR,PBX1,DENND4C,EPS15,SLC2A13,KPNA6,KHDRBS1,AKT2,PLD3,KCNG3,CDC25A,MAP4,LEF1,HADH,PABPC4,MSI2,ASB16,SLC4A1,PELI2,CAPN10,CIS…
GO:CC	plasma membrane bounded cell projection	GO:0120025	0.00298255	2.52541	2205	545	88	21672	ROR1,KCNC2,DAB2IP,SYNGAP1,CFAP36,SLC6A3,FCGR2B,LRRC56,ABR,SLC2A13,AKT2,MAP4,FAM183A,DLG2,GABRR2,KIF1C,GLRA1,GABRR1,KPNA1,CDHR5,RPS6,SLC9A3,EXOC4,MPP2,NTS,CEP162,PURA,RHO,PLXND1,DNAH5,CCT8,IQCA1,ARPC3,NGDN,HCN1,MYOZ1,GRID2,ITGA1,KIF5C,CFAP58,LGI3,SELPLG,TRPM7,CHRNA5,CHRNB4,CHRNA3,TESC,SHANK2,CHRM3,RNF40,AK8,ARL8A,GPR37L1,MPDZ,IFT122,LMTK2,SIGMAR1,TLN2,SLC28A3,CUBN,RAF1,PARD6A,ACTB,ENKD1,ATP6V0D1,D…
GO:CC	cell projection	GO:0042995	0.0035274	2.45255	2312	545	91	21672	ROR1,KCNC2,DAB2IP,SYNGAP1,CFAP36,SLC6A3,FCGR2B,LRRC56,ABR,SLC2A13,AKT2,MAP4,FAM183A,DLG2,GABRR2,KIF1C,GLRA1,GABRR1,KPNA1,CDHR5,RPS6,SLC9A3,EXOC4,MPP2,NTS,CEP162,PURA,RHO,PLXND1,DNAH5,CCT8,IQCA1,CEP350,ARPC3,RHOD,NGDN,HCN1,MYOZ1,GRID2,ITGA1,KIF5C,CFAP58,LGI3,SELPLG,TRPM7,CHRNA5,CHRNB4,CHRNA3,TESC,SHANK2,CHRM3,RNF40,AK8,ARL8A,GPR37L1,MPDZ,IFT122,LMTK2,SIGMAR1,TLN2,SLC28A3,CUBN,RAF1,PITPNM3,PARD6A,A…
GO:CC	plasma membrane region	GO:0098590	0.00497078	2.30358	1237	543	56	21672	CTSK,SLC29A4,KCNC2,SLC6A3,EPS15,EFNA5,AKT2,SLC4A1,DLG2,DGKD,ADRA1B,GABRR2,GLRA1,GABRR1,PAPPA2,CDHR5,SLC9A3,MPP2,RHO,PLXND1,P2RX2,GRID2,SLC22A18,SELPLG,PTPRD,CHRNA5,CHRNB4,CHRNA3,TESC,SHANK2,CHRM3,GPR37L1,MPDZ,SIGMAR1,DCTN3,CNTFR,SLC28A3,CUBN,NDE1,PARD6A,ATP6V0D1,DLC1,GABRG3,ABCC10,GNAT3,SLC4A7,SCN5A,SLC8A1,PARD3B,NAIP,OCLN,AKAP6,SLC26A6,SLC7A7,LRFN2,MAPK1
GO:CC	lysosomal lumen	GO:0043202	0.00728073	2.13782	98	2	2	21672	CTSS,CTSK
GO:CC	early endosome	GO:0005769	0.00801909	2.09588	387	450	22	21672	ZFYVE9,RUSC1,KIFC1,TMEM184A,EPS15,AKT2,PLD3,TMEM163,RAPGEF1,PLD4,DTX3L,SNX30,VPS29,RHOD,GGA3,RABEP1,LMTK2,SNX16,SNX13,ATP6V0D1,LITAF,RABGAP1L
GO:CC	neuronal cell body membrane	GO:0032809	0.0155854	1.80728	27	55	3	21672	KCNC2,DAB2IP,SLC6A3
GO:CC	cell body membrane	GO:0044298	0.0215167	1.66722	30	55	3	21672	KCNC2,DAB2IP,SLC6A3
GO:CC	vacuolar lumen	GO:0005775	0.0233219	1.63224	175	2	2	21672	CTSS,CTSK
GO:CC	cytosol	GO:0005829	0.0290305	1.53715	5373	502	162	21672	TNRC18,HSPA6,GSR,GTF2E2,EXOC2,IMPDH1,DAB2IP,ORC1,ZFYVE9,RUSC1,FDPS,GRB14,PPP2CB,TIAM1,EML4,SYNGAP1,PNPT1,TERT,GMDS,FHIT,HRAS,RNH1,ABR,DENND4C,EPS15,KHDRBS1,AKT2,CDC25A,MAP4,PABPC4,MSI2,ASB16,PELI2,CAPN10,CISH,MAPKAPK3,DLG2,RAPGEF1,PDE5A,TES,AHNAK2,USP40,DGKD,G2E3,SCFD1,KALRN,RRAGD,PFN1,ENO3,ATOX1,G3BP1,MEF2A,KPNA1,DTX3L,PARP9,PAPPA2,WWTR1,IRF7,PARP14,RPS6,PAPSS1,MAP7D1,EXOC4,FBXW7,UBE2L3,RASSF9,P…
GO:CC	ion channel complex	GO:0034702	0.0347428	1.45914	292	523	19	21672	KCNC2,KCNG3,DLG2,GABRR2,GLRA1,GABRR1,KCNG2,CLCN1,HCN1,GRID2,CHRNA5,CHRNB4,CHRNA3,KCNJ1,GABRG3,SCN5A,AKAP6,SLC26A6,CATSPER2
GO:CC	synapse	GO:0045202	0.0353351	1.45179	1305	502	52	21672	ROR1,SLC29A4,KCNC2,SLC1A7,RUSC1,TIAM1,SYNGAP1,SLC6A3,FCGR2B,HRAS,ABR,EPS15,EFNA5,DLGAP1,DLG2,TMEM163,GABRR2,PFN1,GLRA1,GABRR1,KPNA1,EXOC4,MPP2,UBE2L3,NTS,PURA,PDZRN3,SYT12,P2RX2,GRID2,BEGAIN,LGI3,PTPRD,CHRNA5,CHRNB4,CHRNA3,SHANK2,CHRM3,RNF40,ARL8A,MPDZ,SIGMAR1,TLN2,NDE1,PLCB1,ACTB,ATP6V0D1,GABRG3,SLC8A1,SPG11,GAK,CPLX1
KEGG	Lysosome	KEGG:04142	0.0297216	1.52693	132	2	2	8014	CTSS,CTSK
KEGG	Apoptosis	KEGG:04210	0.0310932	1.50733	135	2	2	8014	CTSS,CTSK
