# Supplementary material for: Genome-Wide Signal Selection Analysis Revealing Genes Potentially Related to Sheep-Milk-Production Traits
Source: Animals (Basel). 2023 May 16;13(10):1654. doi: 10.3390/ani13101654 (PMC10215608; doi:10.3390/ani13101654)
Supplement: Supplementary file 1 [file animals-13-01654-s001.zip › DataS3-CT values of target gene and reference gene.xlsx]

## Sheet: Sheet1
CT values
	ID	FCGR3A	CTSK	CTSS	ARNT	GAPDH	TUBB
	52103	32.228	29.198	26.754	28.049	24.332	25.385
	79	35.487	28.411	26.485	29.788	25.19	27.073
	1068	32.204	24.654	23.461	26.899	21.584	24.585
	62088	28.267	28.644	24.383	28.272	23.963	26.109
	96	31.215	22.75	22.952	25.815	22.312	24.345
	6384	32.994	29.491	27.126	30.144	25.78	27.283
	52054	29.043	24.492	23.362	26.817	21.957	24.412
	1039	/	/	23.156	26.942	23.262	26.802
	6437	34.625	32.034	29.714	30.251	26.751	28.23
	982	/	/	28.613	30.096	26.424	27.724
	1029	33.444	28.478	27.409	28.404	25.389	26.676
△CT values (relative CT value of each gene)
GAPDH	ID	FCGR3A	CTSK	CTSS	ARNT
	52103	7.896	4.866	2.422	3.717
	79	10.297	3.221	1.295	4.598
	1068	10.62	3.07	1.877	5.315
	62088	4.304	4.681	0.42	4.309
	96	8.903	0.438	0.64	3.503
	6384	7.214	3.711	1.346	4.364
	52054	7.086	2.535	1.405	4.86
	1039	/	/	-0.106	3.68
	6437	7.874	5.283	2.963	3.5
	982	/	/	2.189	3.672
	1029	8.055	3.089	2.02	3.015
