# Supplementary material for: Genome-Wide Signal Selection Analysis Revealing Genes Potentially Related to Sheep-Milk-Production Traits
Source: Animals (Basel). 2023 May 16;13(10):1654. doi: 10.3390/ani13101654 (PMC10215608; doi:10.3390/ani13101654)
Supplement: Supplementary file 1 [file animals-13-01654-s001.zip › DataS4 -Milk production of ewes in 2022.xlsx]

## Sheet: sheet1
Milk production of 4 months of Lacaune ewes in 2022
ID	2022-09-17	2022-10-15	2022-11-12	2022-12-10	Average milk production
64	1.34	2.1	2.47	1.61	1.88
79	3	2.37	2.19	1.89	2.3625
84	1.64	1.62	2.3	1.31	1.7175
89	2.21	2.4	2.52	1.28	2.1025
96	2.02	1.84	1.99	1.72	1.8925
968	2.55	2.33	2.66	1.28	2.205
974	0.84	1.99	1.84	0.8	1.3675
976	2.09	1.65	1.3	1.02	1.515
982	2.75	2.26	1.7	1.43	2.035
983	1.76	1.12	1.12	0.76	1.19
985	1.61	1.69	1.43	0.79	1.38
1004	2.05	1.48	1.93	1.15	1.6525
1008	1.89	1.4	1.74	0.78	1.4525
1028	1.71	1.96	1.73	1.31	1.6775
1029	2.09	1.5	1.69	1.07	1.5875
1037	2.44	1.4	1.71	1.22	1.6925
1039	1.45	1.47	1.58	1.02	1.38
1055	1.32	1.82	1.13	0.78	1.2625
1064	2.8	2.33	1.74	1.19	2.015
1066	1.77	2.35	2.19	1.33	1.91
1067	1.8	1.78	1.69	1.21	1.62
1068	2.79	2.72	2.24	1.83	2.395
1081	/	1.04	2.32	1.56	1.64
1085	/	0.97	1.3	0.86	1.04333
1087	2.94	2.67	1.78	0.91	2.075
1089	1.9	2.21	2	1.33	1.86
1092	1.63	1.2	1.46	0.61	1.225
1103	2.36	1.16	0.95	1.02	1.3725
1109	/	1.56	2	1.06	1.54
1113	1.37	1.73	1.26	0.97	1.3325
1120	2.89	1.9	1.93	1.13	1.9625
4474	1.96	1.88	1.84	1.52	1.8
4590	0.65	1.33	1.02	1	1
6307	1.84	2.23	2.71	1.97	2.1875
6368	2.22	1.76	1.23	1.12	1.5825
6377	2.04	1.53	1	0.29	1.215
6384	1.92	1.74	1.77	1.02	1.6125
6404	/		1.33	1.28	1.305
6421	2.6	2.97	2.31	1.09	2.2425
6436	2.72	2.19	1.68	1.09	1.92
6437	2.32	1.9	2	1.09	1.8275
6444	1.39	1.21	1.11	0.79	1.125
6448	/	1.1	2.75	1.5	1.78333
7386	1.87	1.85	2.04	1.26	1.755
7398	0.82	2.28	2.41	1.14	1.6625
7414	0.58	1.91	1.22	0.93	1.16
7415	1.25	1.86	1.58	1.1	1.4475
8482	/	1.78	2.72	1.49	1.99667
8488	1.61	1.13	1.33	0.66	1.1825
8495	2.17	2.15	1.66	1.2	1.795
8511	/	1.76	3.43	1.57	2.25333
8512	1.07	1.94	1.92	1.18	1.5275
8514	/	1.08	1.51	1.09	1.22667
8515	1.76	1.77	1.29	0.87	1.4225
8516	/	1.67	2.85	1.91	2.14333
8517	1.17	1.59	1.48	0.85	1.2725
8521	1.7	1.57	1.23	0.59	1.2725
8527	/	0.79	1.61	1.18	1.19333
8534	/	1.71	2.17	1.22	1.7
8542	1.56	1.84	2.21	1.38	1.7475
8550	2.19	2.34	1.52	0.96	1.7525
8552	0.99	2.16	1.95	1.4	1.625
8559	0.97	1.72	1.38	0.73	1.2
8560	1.18	1.61	1.3	1.01	1.275
8562	/	1.75	1.9	1.64	1.76333
8575	/	1.87	1.64	1.26	1.59
8578	/	1.51	2.32	2.49	2.10667
8586	/	0.69	1.59	0.52	0.933333
8587	/	1	2.33	2.18	1.83667
8588	/	1.11	1.79	1.42	1.44
8590	/	/	1.62	1.8	1.71
8591	/	1.31	1.72	1.66	1.56333
8593	/	/	2.27	1.93	2.1
8596	/	/	0.98	/	0.98
8598	/	/	1.07	1.09	1.08
8604	/	/	1.28	2.07	1.675
9937	2.23	2.39	2.12	0.76	1.875
9959	1.12	1.56	2.44	1.59	1.6775
52053	2.37	1.57	2.34	0.95	1.8075
52054	2.51	1.28	1.21	0.07	1.2675
52063	1.67	1.56	1.7	0.46	1.3475
52069	1.55	2.51	1.36	0.85	1.5675
52103	2.45	1.39	2.16	1.84	1.96
62114	1.91	1.45	1.13	0.9	1.3475
