# Supplementary material for: Genome-Wide Signal Selection Analysis Revealing Genes Potentially Related to Sheep-Milk-Production Traits
Source: Animals (Basel). 2023 May 16;13(10):1654. doi: 10.3390/ani13101654 (PMC10215608; doi:10.3390/ani13101654)
Supplement: Supplementary file 1 [file animals-13-01654-s001.zip › DataS5-Estimate value of experiment ewes from BLUPf90.xlsx]

## Sheet: solutions
Trait	Effect	Level	Solution	Se					Effect	animal	ID	Estimate value	Se
1	1	1	-255.687	0.798767				1	5	1	7268	7.09375	0.782994
1	1	2	-165.586	0.476474				1	5	2	7386	-7.09375	0.782994
1	1	3	0	0				1	5	3	7398	6.64809	0.599147
1	1	4	82.0455	0.731371				1	5	4	7412	9.06241	0.591806
1	2	1	44.1038	0.562244				1	5	5	7414	-12.9822	0.612885
1	2	2	69.2873	0.557058				1	5	6	7415	-9.68019	0.599645
1	2	3	49.1922	0.553579				1	5	7	4472	0.539348	0.597193
1	2	4	38.6344	0.561348				1	5	8	4474	6.4126	0.617627
1	2	5	5.52377	0.585379				1	5	9	4497	4.67845	0.55678
1	2	6	0	0				1	5	10	4590	3.70575	0.552623
1	2	7	9.80449	0.803582				1	5	11	52053	-6.29789	0.577682
1	3	1	18.0441	0.928751				1	5	12	52054	-17.7265	0.577682
1	3	2	0	0				1	5	13	52063	-5.86932	0.577682
1	3	3	5.49691	0.563867				1	5	14	52064	-23.858	0.551063
1	3	4	15.4412	0.640665				1	5	15	52066	2.18326	0.579295
1	3	5	-10.5553	0.647357				1	5	16	52069	-13.3454	0.555624
1	3	6	-63.4453	0.640119				1	5	17	52103	20.4003	0.553303
1	3	7	-42.0175	0.756416				1	5	18	52116	-1.08016	0.550968
1	4	1	358.358	0.798856				1	5	19	62088	24.8647	0.553652
1	4	2	400.581	0.875047				1	5	20	62114	-21.0391	0.551454
1	5	1	7.09375	0.782994				1	5	21	9937	24.3459	0.616532
1	5	2	-7.09375	0.782994				1	5	22	9943	-7.66408	0.551454
1	5	3	6.64809	0.599147				1	5	23	9959	16.7021	0.577682
1	5	4	9.06241	0.591806				1	5	24	42	-2.02798	0.615092
1	5	5	-12.9822	0.612885				1	5	25	52	-32.0116	0.643424
1	5	6	-9.68019	0.599645				1	5	26	75	-18.8851	0.615092
1	5	7	0.539348	0.597193				1	5	27	79	29.0432	0.614867
1	5	8	6.4126	0.617627				1	5	28	84	-23.9442	0.614351
1	5	9	4.67845	0.55678				1	5	29	89	-11.6585	0.614351
1	5	10	3.70575	0.552623				1	5	30	96	18.8292	0.615092
1	5	11	-6.29789	0.577682				1	5	31	6307	40.655	0.643424
1	5	12	-17.7265	0.577682				1	5	32	6368	22.5373	0.642447
1	5	13	-5.86932	0.577682				1	5	33	6377	6.3875	0.648839
1	5	14	-23.858	0.551063				1	5	34	6384	-20.8466	0.681227
1	5	15	2.18326	0.579295				1	5	35	6402	51.1534	0.681227
1	5	16	-13.3454	0.555624				1	5	36	6421	-1.04657	0.681227
1	5	17	20.4003	0.553303				1	5	37	6436	-5.04657	0.681227
1	5	18	-1.08016	0.550968				1	5	38	6437	-26.9627	0.642447
1	5	19	24.8647	0.553652				1	5	39	6444	-10.1293	0.642447
1	5	20	-21.0391	0.551454				1	5	40	6446	-16.0466	0.681227
1	5	21	24.3459	0.616532				1	5	41	968	40.964	0.635614
1	5	22	-7.66408	0.551454				1	5	42	974	-7.33947	0.675372
1	5	23	16.7021	0.577682				1	5	43	976	-5.93947	0.675372
1	5	24	-2.02798	0.615092				1	5	44	982	-0.894899	0.677293
1	5	25	-32.0116	0.643424				1	5	45	983	-5.06676	0.735159
1	5	26	-18.8851	0.615092				1	5	46	985	-18.9223	0.636601
1	5	27	29.0432	0.614867				1	5	47	1004	1.46053	0.675372
1	5	28	-23.9442	0.614351				1	5	48	1008	5.06053	0.675372
1	5	29	-11.6585	0.614351				1	5	49	1013	-5.20461	0.828964
1	5	30	18.8292	0.615092				1	5	50	1029	-10.4768	0.828446
1	5	31	40.655	0.643424				1	5	51	1037	13.8972	0.678091
1	5	32	22.5373	0.642447				1	5	52	1039	-7.53794	0.828964
1	5	33	6.3875	0.648839				1	5	53	1064	4.26521	0.75889
1	5	34	-20.8466	0.681227				1	5	54	1067	28.714	0.837207
1	5	35	51.1534	0.681227				1	5	55	1068	43.3806	0.837207
1	5	36	-1.04657	0.681227				1	5	56	1087	1.71395	0.837207
1	5	37	-5.04657	0.681227				1	5	57	1092	-31.9848	0.75889
1	5	38	-26.9627	0.642447				1	5	58	1103	-12.6194	0.837207
1	5	39	-10.1293	0.642447				1	5	59	1120	-13.4848	0.75889
1	5	40	-16.0466	0.681227				1	5	60	8488	-19.9848	0.75889
1	5	41	40.964	0.635614
1	5	42	-7.33947	0.675372
1	5	43	-5.93947	0.675372
1	5	44	-0.894899	0.677293
1	5	45	-5.06676	0.735159
1	5	46	-18.9223	0.636601
1	5	47	1.46053	0.675372
1	5	48	5.06053	0.675372
1	5	49	-5.20461	0.828964
1	5	50	-10.4768	0.828446
1	5	51	13.8972	0.678091
1	5	52	-7.53794	0.828964
1	5	53	4.26521	0.75889
1	5	54	28.714	0.837207
1	5	55	43.3806	0.837207
1	5	56	1.71395	0.837207
1	5	57	-31.9848	0.75889
1	5	58	-12.6194	0.837207
1	5	59	-13.4848	0.75889
1	5	60	-19.9848	0.75889
